# Supplementary material for: Genome-wide QTL mapping of nine body composition and bone mineral density traits in pigs
Source: Genet Sel Evol. 2014 Oct 28;46(1):68. doi: 10.1186/s12711-014-0068-2 (PMC4210560; doi:10.1186/s12711-014-0068-2)
Supplement: Additional file 1: — 195 confidence intervals for 72 QTL. Description: For each of the 72 mapped QTL (consecutively numbered) the respective significant phenotype (PT), its peak position (Peak) in bp (chromosome: Chr) and the maximal LRT-value (LRT) are given. In addition, start (CI start in bp) and end (CI end in bp) of each confidence interval and its size in Mb are given. QTL that are framed in red are those for which more than one PT was significant. [file 12711_2014_68_MOESM1_ESM.xlsx]

## Sheet: Tabelle1
QTL	PT	Chr	Peak	LRT	CI start	CI end	Distance
1	Fat	1	39904132	33.16	38634124	40136908	1.50278
2	Weight	1	108245560	32.38	107871792	109893944	2.02215
3	Fat	1	120901688	37.02	119646336	121175272	1.52894
4	Weight	1	126948560	32.239	124017056	128274928	4.25787
	FatPC	1	126676440	31.34	124826864	127198432	2.37157
	R	1	126676440	32.4	125055408	126826256	1.77085
	Fat	1	126585696	35.12	125169576	127330992	2.16142
	Lean	1	126778976	31.5	126441872	128274928	1.83306
5	FatPC	1	132913072	35.88	130284608	135347616	5.06301
	LeanPC	1	132913072	35.24	130351360	135347616	4.99626
	R	1	132913072	37.2	132294472	134990304	2.69583
6	R	1	142530416	32.04	140699264	143602160	2.9029
	FatPC	1	142530416	33.14	140783920	143602160	2.81824
	LeanPC	1	142530416	31.86	140783920	143602160	2.81824
7	Fat	1	182310672	39.16	181956464	182562832	0.606368
8	R	1	305871456	33.7	305138816	308125760	2.98694
	FatPC	1	305871456	32.96	305236608	305947872	0.711264
	LeanPC	1	305871456	31.76	305702176	305947872	0.245696
	Fat	1	305871456	35.7	305764544	308125760	2.36122
9	FatPC	1	311317536	32.12	310794528	312532288	1.73776
	R	1	311317536	32.88	310823104	312532288	1.70918
10	Fat	2	7832290	41.02	7012572	9118948	2.10638
	R	2	7832290	37.12	7012572	8180373	1.1678
	FatPC	2	7816376	36.78	7042454	8150438	1.10798
	LeanPC	2	7816376	36.3	7042454	8150438	1.10798
	Weight	2	8041150	32	7816376	8537748	0.721372
11	FatPC	2	121860136	31.94	121582464	122028064	0.4456
	Fat	2	121971552	31.66	121582464	122028064	0.4456
	R	2	121971552	33.08	121582464	122028064	0.4456
12	Fat	2	125604904	35.96	125480104	126067136	0.587032
	LeanPC	2	125604904	32.18	125497160	126067136	0.569976
	FatPC	2	125604904	33.66	125517768	126067136	0.549368
	R	2	125604904	32.48	125517768	126067136	0.549368
13	Weight	2	133150512	37.899	129544104	133619056	4.07495
	Fat	2	133237232	58.1	129544104	135064176	5.52007
	FatPC	2	133237232	56.16	129544104	135064176	5.52007
	LeanPC	2	133237232	54.78	129544104	135064176	5.52007
	R	2	133237232	55.82	129544104	135064176	5.52007
14	Fat	2	138839152	34.74	137719936	139459440	1.7395
	FatPC	2	138839152	34.18	137939184	139319632	1.38045
	LeanPC	2	138839152	32.38	137977488	139113216	1.13573
	R	2	138839152	33.3	137977488	139319632	1.34214
15	Weight	2	143821696	33.14	142695248	144808832	2.11358
16	Fat	2	153724384	37.84	150876080	154117280	3.2412
	R	2	153772592	38.92	152472272	153937536	1.46526
	LeanPC	2	153772592	38.02	153116000	153937536	0.821536
	FatPC	2	153772592	39.08	153430960	153937536	0.506576
17	Weight	3	2293342	32.039	1789109	4196549	2.40744
	Fat	3	4349146	38.5	1991646	5542226	3.55058
	FatPC	3	3808332	31.32	3725226	5487562	1.76234
	R	3	3808332	31.46	3725226	5487562	1.76234
18	Weight	3	11450212	31.439	10743574	11756686	1.01311
19	Lean	3	135141312	35.08	134153984	135230176	1.07619
	Weight	3	135141312	38.479	135018528	135230176	0.211648
20	Lean	3	136209872	32.399	135984960	136684592	0.699632
	Weight	3	136568704	37.96	136209872	136747536	0.537664
21	FatPC	4	1221214	34.16	441080	1983730	1.54265
	LeanPC	4	1221214	33.08	441080	1983730	1.54265
	R	4	1221214	36.66	441080	1983730	1.54265
	Fat	4	1195504	33.64	492622	1983730	1.49111
22	Fat	4	4152882	40.98	3913322	4748720	0.835398
	FatPC	4	4152882	42.52	3913322	4340546	0.427224
	LeanPC	4	4152882	41.66	3913322	4340546	0.427224
	R	4	4152882	44.18	3913322	4340546	0.427224
23	FatPC	4	6502282	41.94	5909398	10321591	4.41219
	LeanPC	4	6502282	40.56	5909398	9668594	3.7592
	Fat	4	6502282	31.52	5941592	6990098	1.04851
	R	4	6502282	41.16	5941592	11904428	5.96284
24	Lean	4	132517480	36.84	132153832	132748848	0.595016
25	FatPC	5	6307844	32.78	6033892	6695964	0.662072
26	R	5	70350744	33.62	69539168	71597656	2.05849
27	R	6	9245606	38.8	6907088	10096690	3.1896
	Fat	6	8714719	49.84	7006410	14176920	7.17051
	FatPC	6	9149672	39.1	7190822	10073322	2.8825
	LeanPC	6	9245606	38.92	7190822	10032902	2.84208
	Lean	6	9245606	36	7253730	9257070	2.00334
	Weight	6	8723052	53.279	7334450	9257070	1.92262
	BMC	6	9149672	36.6	7377183	9400282	2.0231
28	BMC	6	11481296	31.94	11079946	14099821	3.01987
29	Fat	6	17703478	33.74	17461058	18276024	0.814966
	Weight	6	19467326	32.76	17461058	19679106	2.21805
30	Lean	6	26120646	33.1	23638498	26159346	2.52085
	Weight	6	26053354	33.819	24198500	26137432	1.93893
31	Lean	6	30249534	32.899	29455948	31896692	2.44074
32	BMC	6	37403520	45.56	36937640	37714128	0.776488
	BMD	6	37403520	35.14	36937640	37714128	0.776488
	Weight	6	37403520	45.76	37100908	37714128	0.61322
33	Fat	6	42553268	32.46	41241728	43110864	1.86914
	FatPC	6	42553268	32.22	41551592	43270832	1.71924
	LeanPC	6	42553268	31.94	41551592	43270832	1.71924
	R	6	42711952	33.86	41551592	43110864	1.55927
34	Fat	6	80762224	31.5	80045272	80836904	0.791632
	FatPC	6	80762224	35.5	80600672	85323224	4.72255
	LeanPC	6	80762224	34.52	80613088	80836904	0.223816
	R	6	80762224	37.64	80613088	85080560	4.46747
	LeanPC	6	84321816	34.32	81627536	85080560	3.45302
35	FatPC	6	121968240	31.6	121938416	122331768	0.393352
	R	6	121968240	33.04	121938416	122331768	0.393352
36	Fat	6	136944528	45.9	133183304	137368592	4.18529
	FatPC	6	136944528	51.82	133183304	137558432	4.37513
	LeanPC	6	136944528	50.9	133183304	137558432	4.37513
	R	6	137057904	48.7	133183304	138202064	5.01876
37	Lean	7	12291248	36.18	11508488	12850408	1.34192
38	Weight	7	15831104	32.359	15246025	16362415	1.11639
39	FatPC	7	99900064	31.78	99352936	102221456	2.86852
	R	7	99900064	33.34	99352936	102221456	2.86852
40	FatPC	7	104781248	32.5	104522416	105871296	1.34888
	R	7	104781248	33.36	104522416	105652304	1.12989
41	FatPC	7	107850144	45.02	106921984	109413032	2.49105
	R	7	107850144	46.36	106921984	109413032	2.49105
	LeanPC	7	107850144	42.76	106948120	109413032	2.46491
	Fat	7	107587288	38.14	107440832	109356048	1.91522
42	R	7	113846200	42.54	110916472	116355960	5.43949
	FatPC	7	114474568	44.58	110964904	116355960	5.39106
	LeanPC	7	113846200	41.8	113006080	116355960	3.34988
	Fat	7	114474568	35.6	113486984	116225128	2.73814
43	FatPC	7	117912216	43.38	117489560	120230104	2.74054
	LeanPC	7	117912216	41.14	117489560	120230104	2.74054
	R	7	117860952	40.68	117506240	120230104	2.72386
	Fat	7	118902048	35.68	117506240	120450760	2.94452
44	Fat	7	122707000	32.04	121429704	124338264	2.90856
45	Fat	7	127448560	41.98	125575968	128415576	2.83961
	FatPC	7	127448560	44.42	125725488	128415576	2.69009
	LeanPC	7	127671824	31.42	125725488	128415576	2.69009
	R	7	127287256	42.36	125770408	130971280	5.20087
46	Lean	9	9007127	31.54	8941249	9143557	0.202308
47	Lean	9	27262600	32.96	26871352	27671660	0.800308
48	Weight	10	9467996	35.18	9158879	10019622	0.860743
49	FatPC	11	5003096	33.7	3388163	5089564	1.7014
	LeanPC	11	5003096	32.26	3388163	5160426	1.77226
	R	11	5003096	35.68	3388163	5089564	1.7014
	Fat	11	5003096	32.38	4225892	5089564	0.863672
50	Fat	11	18491520	36.86	14885112	19481534	4.59642
	FatPC	11	18816696	31.9	15116734	19481534	4.3648
51	Fat	11	22409304	50.64	20931668	25040860	4.10919
	R	11	22076194	48.1	21344660	22718636	1.37398
	FatPC	11	22076194	46.8	21674904	22718636	1.04373
	LeanPC	11	22076194	44.62	21674904	22741768	1.06686
52	Fat	11	27836750	39.42	26041288	28472668	2.43138
	FatPC	11	27836750	41.36	26989802	28472668	1.48287
	LeanPC	11	27836750	39.6	27173626	28472668	1.29904
	R	11	27836750	39.06	27327342	28342716	1.01537
53	Fat	11	82217248	31.38	81611840	85695072	4.08323
54	FatPC	12	14888298	32.32	14714488	15183214	0.468726
	LeanPC	12	14888298	31.56	14714488	15183214	0.468726
55	Lean	12	42949544	44.279	41217576	45554716	4.33714
	BMC	12	42637020	31.28	41906844	43094968	1.18812
	Weight	12	42365148	35.439	42109096	44300792	2.1917
56	BMC	12	53185448	33.64	52231368	55007184	2.77582
	Weight	12	57412812	39.8	54426112	58479956	4.05384
	BMC	12	57412812	34.08	56848256	57707080	0.858824
	BMD	12	57593680	34.64	57195896	57797120	0.601224
	Fat	12	57429360	38.82	57355148	57996536	0.641388
57	Weight	13	14055014	37.38	13334970	14176530	0.84156
	BMC	13	14065504	38.56	13800440	14119810	0.31937
58	BMC	13	19862476	33.9	18793928	20493072	1.69914
59	Lean	13	207437152	38.659	205592096	213080864	7.48877
	Weight	13	211609024	35.899	211162720	212668592	1.50587
	Fat	13	212637744	32.8	212000704	213139744	1.13904
	LeanPC	13	212637744	33	212000704	213283216	1.28251
	R	13	212637744	33.92	212000704	213283216	1.28251
	FatPC	13	213080864	33.66	212000704	213283216	1.28251
60	R	15	23454692	43.3	19963156	25685688	5.72253
	FatPC	15	23479404	40.4	20000396	25685688	5.68529
	Fat	15	23947280	37.76	20000396	25685688	5.68529
	LeanPC	15	20651990	35.28	20393436	20723608	0.330172
	LeanPC	15	23479404	38.44	23014224	25276024	2.2618
61	FatPC	15	28926464	46.78	27989050	31794390	3.80534
	LeanPC	15	28926464	45.34	27989050	31794390	3.80534
	R	15	28926464	48.2	27989050	31794390	3.80534
	Fat	15	30806426	45.38	27989050	31829438	3.84039
62	Fat	15	35441372	32.04	34435744	38450672	4.01493
	LeanPC	15	38347952	31.86	34435744	38568140	4.1324
	FatPC	15	38432996	33.64	34435744	38568140	4.1324
	R	15	38347952	34.64	38047524	38450672	0.403148
63	R	16	6599442	35.42	6368702	6977400	0.608698
	Fat	16	6599442	32.2	6417970	6834570	0.4166
	FatPC	16	6599442	32.24	6417970	6834570	0.4166
64	Fat	16	23717816	35.56	22597994	24363532	1.76554
	FatPC	16	23868046	34.48	22597994	24406510	1.80852
	LeanPC	16	23868046	32.84	22597994	24406510	1.80852
	R	16	23868046	36.48	22597994	24406510	1.80852
65	FatPC	16	75312728	32.32	75056960	77157224	2.10026
	R	16	75312728	34.18	75056960	77100176	2.04322
66	FatPC	17	1769074	36.74	159735	2981526	2.82179
	LeanPC	17	1769074	35.12	159735	2981526	2.82179
	R	17	1769074	38.32	159735	2981526	2.82179
67	FatPC	17	9188607	38.96	9156394	9424272	0.267878
	LeanPC	17	9188607	38.02	9156394	9424272	0.267878
	R	17	9188607	40.24	9156394	9385984	0.22959
68	Lean	17	44994612	35.239	44842168	45017968	0.1758
69	Lean	17	46807224	36.68	46510460	47273608	0.763148
70	Lean	17	52238224	38.5	50959688	53585528	2.62584
71	Fat	18	21478132	31.58	20925648	21595924	0.670276
72	Weight	18	41247944	36.079	40594564	44808672	4.21411
