# Supplementary material for: Genome-wide QTL mapping of nine body composition and bone mineral density traits in pigs
Source: Genet Sel Evol. 2014 Oct 28;46(1):68. doi: 10.1186/s12711-014-0068-2 (PMC4210560; doi:10.1186/s12711-014-0068-2)
Supplement: Additional file 2: — Gene names. Description: This table provides the full names of all gene symbols mentioned within the main text. [file 12711_2014_68_MOESM2_ESM.xlsx]

## Sheet: Tabelle1
Symbol	Gene name
SIPA1L1	signal-induced proliferation-associated 1 like 1
DPF3	D4, zinc and double PHD fingers, family 3
TGFB3	Sus scrofa transforming growth factor, beta 3
DIO2	Sus scrofa deiodinase, iodothyronine, type II
GALC	galactosylceramidase
TTC7B	tetratricopeptide repeat protein 7B
PRIMA1	proline rich membrane anchor 1
FAM181A	protein FAM181A
ASB2	ankyrin repeat and SOCS box containing 2
OTUB2	OTU deubiquitinase, ubiquitin aldehyde binding 2
DDX24	ATP-dependent RNA helicase DDX24
ISG12(A)	Sus scrofa putative ISG12(a) protein
DIO3	deiodinase, iodothyronine, type III
ZNF608	zinc finger protein 608
CDYL2	chromodomain protein, Y-like 2
CLEC3A	C-type lectin domain family 3, member A
WWOX	WW domain-containing oxidoreductase
TSHZ3	teashirt zinc finger homeobox 3
ZNF507	zinc finger protein 507
CCL1	chemokine (C-C motif) ligand 1
CCL11	chemokine (C-C motif) ligand 11
CCL2	Sus scrofa chemokine (C-C motif) ligand 2
CCL8	Sus scrofa chemokine (C-C motif) ligand 8
NF1	neurofibromin 1
DIRAS3	Sus scrofa DIRAS family, GTP-binding RAS-like 3
PDE4B	Sus scrofa phosphodiesterase 4B, cAMP-specific
LEPROT	leptin receptor overlapping transcript
LEPR	leptin receptor precursor
DNAJC6	DnaJ (Hsp40) homolog, subfamily C, member 6
AK3L1	Sus scrofa adenylate kinase 3-like 1
JAK1	Janus kinase 1
PGM1	phosphoglucomutase 1
LIPG	lipase, endothelial
ACAA2	Sus scrofa acetyl-CoA acyltransferase 2
RSPO3	R-spondin 3
TGFB3	Sus scrofa transforming growth factor, beta 3
GH1	Sus scrofa growth hormone 1
RCOR2	REST corepressor 2
MARK2	MAP/microtubule affinity-regulating kinase 2
