# Supplementary material for: Genome-wide QTL mapping of nine body composition and bone mineral density traits in pigs
Source: Genet Sel Evol. 2014 Oct 28;46(1):68. doi: 10.1186/s12711-014-0068-2 (PMC4210560; doi:10.1186/s12711-014-0068-2)
Supplement: Additional file 3: — Genome-wide confidence intervals for BMC. Description: The consecutive QTL number based on Additional file 1 is given for each confidence interval (CI) as well as chromosome, peak-position with respective LRT-value, CI position in bp and distance in Mb. Genes listed in the last column are all known, characterized genes according to Ensembl and NCBI genome browsers. Genes in bold characters are candidate genes that are based on a literature search for related traits and pathways in the pig and other species. Genes that were shown to be associated with related traits in Fan et al. [39] are marked with asterisks. [file 12711_2014_68_MOESM3_ESM.xlsx]

## Sheet: Tabelle1
QTL	Chr	Peak	LRT	CI start	CI end	Distance	Genes
27	6	9149672	36.6	7377183	9400282	2.0231	GAN, CDYL2
28	6	11481296	31.94	11079946	14099821	3.01987	CNTNAP4, TERF2IP, KARS, ADAT1, GABARAPL2, TMEM231, CHST6, TMEM170A, CFDP1, BCAR1, CTRB2, LDHD, ZFP1, ZNRF1, FA2H, RFWD3, MLKL, GLG1, DDX19A, DDX19B, CLEC18A, EXOSC6, AARS, SF3B3, MTSS1L, IL24, HYDIN, VAC14, CALB2, ZNF23, ZNF19, CHST4, TAT, MARVELD3
32	6	37403520	45.56	36937640	37714128	0.776488	only uncharacterized genes
55	12	42637020	31.28	41906844	43094968	1.18812	TMEM132E, CCL11, CCL2, CCL8, CCL1
56	12	53185448	33.64	52231368	55007184	2.77582	UBE2G1, SPNS3, SPNS2, MYBBP1A, GGT6, TEKT1, SMTNL2, FBXO39, XAF1, SLC13A5, C12H17orf100, MED31, TXNDC17, KIAA0753, PITPNM3, FAM64A, AIPL1, WSCD1, RABEP1[1], ZNF594, SCIMP, ZNF232, ZFP3, KIF1C, INCA1, CAMTA2, SPAG7, ENO3, PFN1, RNF167, OMC, GPIBA, CHRNE, C12H17orf107, MINK, PLD2, ZMYND15, CXCL16, MED11, ARRB2, PSMB6, GLTPD2, VMO1, TM4SF5, ALOX15[2], SLC16A11, SLC16A13, BCL6B, C12H17orf49, RNASEK, …
56	12	57412812	34.08	56848256	57707080	0.858824	WDR16, USP43, DHRS7C, GLP2R, RCVRN, GAS7[3]
57	13	14065504	38.56	13800440	14119810	0.31937	RARB
58	13	19862476	33.9	18793928	20493072	1.69914	GADL1, STT3B, OSBPL10, CMTM6, DYNC1LI1, CMTM7, CMTM8,
[1]	Alam I, Sun Q, Koller DL, Liu L, Liu Y, Edenberg HJ, Foroud T, Turner CH: Genes influencing spinal bone mineral density in inbred F344, LEW, COP, and DA rats. Funct Integr Genomics 2010, 10:63-72.
[2]	Fan B, Onteru SK, Nikkila MT, Stalder KJ, Rothschild MF: Identification of genetic markers associated with fatness and leg weakness traits in the pig. Anim Genet 2009, 40:967-970
[3]	Chao CC, Hung FC, Chao JJ: Gas7 is required for mesenchymal stem cell-derived bone development. Stem Cells Int 2013, 2013:137010
Genes in bold characters epresent both, those with a direct influence on the appropriate trait and those with an effect on the related traits.
