# Supplementary material for: Genome-wide QTL mapping of nine body composition and bone mineral density traits in pigs
Source: Genet Sel Evol. 2014 Oct 28;46(1):68. doi: 10.1186/s12711-014-0068-2 (PMC4210560; doi:10.1186/s12711-014-0068-2)
Supplement: Additional file 5: — Genome-wide confidence intervals for Fat. Description: The consecutive QTL number based on Additional file 1 is given for each confidence interval (CI) as well as chromosome, peak-position with respective LRT-value, CI position in bp and distance in Mb. Genes listed in the last column are all known, characterized genes according to Ensembl and NCBI genome browsers. Genes in bold characters are candidate genes that are based on a literature search for related traits and pathways in the pig and other species. Genes that were shown to be associated with related traits in Fan et al. [39] are marked with asterisks. [file 12711_2014_68_MOESM5_ESM.xlsx]

## Sheet: Tabelle1
QTL	Chr	Peak	LRT	CI start	CI end	Distance	Genes
1	1	39904132	33.16	38634124	40136908	1.50278	PTPRK, THEMIS, C1H6orf58, SOGA3, KIAA0408, ECHDC1, RNF146, RSPO3[1]
3	1	120901688	37.02	119646336	121175272	1.52894	CA12, APH1B, RAB8B, RPS27L, LACTB, TPM1[2], TLN2
4	1	126585696	35.12	125169576	127330992	2.16142	ADAM10, LIPC[3], AQP9, ALDH1A2, POLR2M, GCOM1, CGNL1
7	1	182310672	39.16	181956464	182562832	0.606368	DIS3L, TIPIN, SNAPC5, MAP2K1, RPL4, ZWILCH, LCTL, SMAD6
8	1	305871456	35.7	305764544	308125760	2.36122	MED27, NTNG2, SETX, TTF1, C1H9orf171, BARHL1, DDX31, GTF3C4, AK8, RALGDS, CEL, C1H9orf9, TSC1, GFI1B, GTF3C5, REXO4, ADAMTS13, CACFD1, SLC2A6, TMEM8C, ADAMTSL2, FAM163B, DBH[4], SARDH, VAV2, BRD3, WDR5, COL5A1[5]
10	2	7832290	41.02	7012572	9118948	2.10638	STIP1, RPS6KA4, MACROD1*, FLRT1*, OTUB1*, NAA40*, RCOR2, MARK2*[6], C11orf84*, C2H11orf95, RTN3, ATL3, PLA2G16[7], HRASLS5, LGALS12[8], SLC22A8, SLC22A6, CHRM1[9], SLC3A2, WDR74, STX5, NXF1, TMEM223, TAF6L, POLR2G, ZBTB3, TTC9C, HNRNPUL2, GNG3[10], BSCL2[11], UBXN1, C11orf83, METTL12, INTS5, GANAB, B3GAT3, ROM1, EML3, MTA2, TUT1, EEF1G, AHNAK, SCGB1A1, PHEROC, PHEROA, INCENP, FTH1, BEST1
11	2	121971552	31.66	121582464	122028064	0.4456	EPB41L4A
12	2	125604904	35.96	125480104	126067136	0.587032	SEMA6A
13	2	133237232	58.1	129544104	135064176	5.52007	PRR16, FTMT, SRFBP1, LOX, ZNF474, SNCAIP[12], SNX24, PRDM6, CEP120, CSNK1G3, ZNF608[13,14], GRAMD3, ALDH7A1, C5orf48, PHAX,
14	2	138839152	34.74	137719936	139459440	1.7395	ADAMTS19, CHSY3, HINT1, LYRM7, CDC42SE2, RAPGEF6, FNIP1
16	2	153724384	37.84	150876080	154117280	3.2412	ARHGAP26, NR3C1[15], PRELID2[16], GRXCR2, SH3RF2, LARS, PLAC8L1, RBM27
17	3	4349146	38.5	1991646	5542226	3.55058	GNA12, AMZ1, BRAT1, IQCE, TTYH3, LFNG, GRIFIN, CHST12, SDK1, FOXK1, AP5Z1, RADIL, PAPOLB, MMD2, WIPI2, SLC29A4, TNRC18, FBXL18, ACTB, FSCN1, RNF216, Fascin, USP42, EIF2AK1, ANKRD61, AIMP2, PMS2, RSPH10B, CCZ1, LMTK2, BAIAP2L1, BHLHA15, BHLHA15, TECPR1, BRI3, BAIAP2L1
21	4	1195504	33.64	492622	1983730	1.49111	SLC52A2, FBXL6, TMEM249, SPATC1, SCRT1, DGAT1[17], HSF1, MROH1, FAM203A, KIAA1875, MAF1[18], SHARPIN, GPAA1, PARP10, EXOSC4, OPLAH, CCDC166, PYCRL, EEF1D, MROH6, GSDMD, RHPN1, ZC3H3, GLI4, GPIHBP1, LY6H, TOP1MT, ZNF696, MROH5, GPR20, SLC45A4
22	4	4152882	40.98	3913322	4748720	0.835398	COL22A1, FAM135B
23	4	6502282	31.52	5941592	6990098	1.04851	ZFAT
27	6	8714719	49.84	7006410	14176920	7.17051	PLCG2, CMIP[19], GAN, CDYL2, CLEC3A[20], WWOX[21], VAT1L, ADAMTS18, MON1B, SYCE1L, CNTNAP4, TERF2IP*, KARS*, ADAT1*, GABARAPL2*, TMEM231, CHST6, TMEM170A*, CFDP1*, BCAR1, CTRB2, LDHD*, ZFP1, ZNRF1, FA2H, RFWD3, MLKL, GLG1, DDX19A, DDX19B, CLEC18A, EXOSC6, AARS, SF3B3, MTSS1L, IL24, HYDIN, VAC14, CALB2, ZNF23, ZNF19, CHST4, TAT, MARVELD3
29	6	17703478	33.74	17461058	18276024	0.814966	GPR114, CCDC135, GPR56, GPR97, KATNB1, KIFC3, ZNF319, TEPP, CNGB1, USB1, MMP15[22], C6H16orf80, CSNK2A2, PRSS54, GINS3
33	6	42553268	32.46	41241728	43110864	1.86914	ZNF382, ZNF529, ZNF260, ZNF566, ZFP14[23], ZNF568, ZNF829, ZNF793, ZNF585A, ZNF383, ZNF527, ZNF569, ZNF83, ZNF850, ZNF420, ZNF850, ZNF790, ZFP30, ZNF573, DPF1, PPP1R14A, SPINT2, CPI17, C6H19orf33, YIF1B, KCNK6, CATSPERG, PSMD8, GGN, SPRED3, FAM98C, RASGRP4, RYR1[24], MAP4K1, EIF3K, ACTN4,
34	6	80762224	31.5	80045272	80836904	0.791632	PTPRU
36	6	136944528	45.9	133183304	137368592	4.18529	RPE65, WLS, GPR177, DIRAS3[25], SERBP1, IL12RB2, IL23RA, SLC35D1, C1orf141, PDE4B[26,27,28], LEPROT[27,28], DNAJC6[27,28], AK3L1[27,28], JAK1[27], RAVER2, CACHD1, UBE2U, ROR1, PGM1[29,30], EFCAB7
41	7	107587288	38.14	107440832	109356048	1.91522	NRXN3[31,32], DIO2[33]
42	7	114474568	35.6	113486984	116225128	2.73814	FLRT2
43	7	118902048	35.68	117506240	120450760	2.94452	FOXN3, EFCAB11, TDP1, KCNK13, PSMC1, NRDE2, CALM1, TTC7B[34], RPS6KA5, C14orf159, GPR68, CCDC88C, SMEK1, CATSPERB, TC2N, FBLN5, TRIP11, ATXN3, NDUFB1, SLC24A4
44	7	122707000	32.04	121429704	124338264	2.90856	PRIMA1*, FAM181A*, ASB2*, OTUB2*, DDX24*, ISG12(A)*, IFI27L2, PPP4R4, SERPINA6, SERPINA1, SERPINA11, UFBP, UABP-2, SERPINA3-3, SERPINA12[35], SERPINA4, SERPINA5, SERPINA3-3, SERPINA3-2, GCS, DICER1[36], CLMN, SYNE3, GLRX5, TCL1B, TCL1A
45	7	127448560	41.98	125575968	128415576	2.83961	BCL11B, SETD3, CCNK, CCDC85C, HHIPL1, EML2
49	11	5003096	32.38	4225892	5089564	0.863672	GTF3A[37], MTIF3[38], LNX2, POLR1D, GSX1, PDX1, FLT3
50	11	18491520	36.86	14885112	19481534	4.59642	COG6, FOXO1[39], MRPS31, SLC25A15, TPTE2, VPS36, THSD1, CKAP2, NEK3, NEK5, ALG11, ATP7B, CCDC70, WDFY2, INTS6[40], SERPINE3, FAM124A, DLEU7, KPNA3, SPRYD7, EBPL, ARL11, RCBTB1, PHF11, SETDB2, CAB39L, CDADC1, MLNR, FNDC3A[41], CYSLTR2
51	11	22409304	50.64	20931668	25040860	4.10919	HTR2A, ESD, LRCH1, KIAA0226L, LRRC63, LCP1, CPB2, ZC3H13, SPERT, SIAH3, FAM194B, COG3, GPALPP1, NUFIP1[42], TSC22D1, SERP2, LACC1, CCDC122, ENOX1, DNAJC15, EPSTI1, FAM216B
52	11	27836750	39.42	26041288	28472668	2.43138	RGC32, RGCC, NAA16, ELF1, SUGT1, KBTBD6, KBTBD7, MTRF1, LECT1, PCDH8, OLFM4,
53	11	82217248	31.38	81611840	85695072	4.08323	ARGLU1, FAM155A, LIG4, ABHD13, TNFSF13B, MYO16, COL4A1, COL4A2, RAB20, CARKD, TEX29
56	12	57429360	38.82	57355148	57996536	0.641388	USP43[43], DHRS7C, GLP2R, RCVRN, GAS7[44], MYH13, MYH1[45], SCO1, ADPRM, TMEM220[45], MYH3[45,46], MYH2[45]
59	13	212637744	32.8	212000704	213139744	1.13904	KCNJ15, ERG, PSMG1, BRWD1
60	15	23947280	37.76	20000396	25685688	5.68529	TMEM163, SUB1, MGAT5, LYPD1, GPR39[47], SLC35F5, ACTR3, DPP10
61	15	30806426	45.38	27989050	31829438	3.84039	EN1[48], MARCO, C1QL2, STEAP3, C2orf76, DBI[49], PROC, MAP3K2, ERCC3, BIN1, GYPC[50], CNTNAP5,
62	15	35441372	32.04	34435744	38450672	4.01493	TSN[51], MKI67, CLASP1, TFCP2L1, GLI2, PTPN18[52], SCTR, TMEM177, PTPN4[52], EPB41L5, TMEM185B, RALB, DLGAP2[52], CLN8, ARHGEF10, MYOM2, KBTD11
63	16	6599442	32.2	6417970	6834570	0.4166	MYO10, BASP1
64	16	23717816	35.56	22597994	24363532	1.76554	RANBP3L, SLC1A3, NIPBL, C5orf42, NUP155, WDR70, GDNF[53]
71	18	21478132	31.58	20925648	21595924	0.670276	CALU, FAM71F1, FAM71F2, HIG2, IMPDH1, LEP[54], LRRC4, SND1
References for bold genes according to QTL-Numbers:
[1]	Liu CT, Monda KL, Taylor KC, Lange L, Demerath EW, Palmas W, Wojczynski MK, Ellis JC, Vitolins MZ, Liu S et al: Genome-wide association of body fat distribution in African ancestry populations suggests new loci. PLoS Genet 2013, 9:e1003681.
[2]	Qiu J, Cheng R, Zhou XY, Zhu JG, Zhu C, Qin DN, Kou CZ, Guo XR: Gene expression profiles of adipose tissue of high-fat diet-induced obese rats by cDNA microarrays. Mol Biol Rep 2010, 37:3691-3695.
[3]	Yin RX, Wu DF, Aung LHH, Yan TT, Cao XL, Long XJ, Miao L, Liu WY, Zhang L, Li M: Several lipid-related gene polymorphisms interact with overweight/obesity to modulate blood pressure levels. Int J Mol Sci 2012, 13:12062-12081.
[4]	Commins SP, Marsh DJ, Thomas SA, Watson PM, Padgett MA, Palmiter R, Gettys TW: Norepinephrine is required for leptin effects on gene expression in brown and white adipose tissue. Endocrinology 1999, 140:4772-4778.
[5]	Dankel SN, Fadnes DJ, Stavrum AK, Stansberg C, Holdhus R, Hoang T, Veum VL, Christensen BJ, Vage V, Sagen JV et al: Switch from stress response to Homeobox transcription factors in adipose tissue after profound fat loss. PloS ONE 2010, 5:e11033.
[6]	Hurov JB, Huang M, White LS, Lennerz J, Choi CS, Cho YR, Kim HJ, Priori JL, Piwnica-Worms D, Cantley LC et al: Loss of the Par-1b/MARK2 polarity kinase leads to increased metabolic rate, decreased adiposity, and insulin hypersensitivity in vivo. Proc Natl Acad Sci USA 2007, 104:5680-5685.
[7]	Iyer A, Lim J, Poudyal H, Reid RC, Suen JY, Webster J, Prins JB, Whitehead JP, Fairlie DP, Brown L: An inhibitor of phospholipase A(2) group IIA modulates adipocyte signaling and protects against diet-induced metabolic syndrome in rats. Diabetes 2012, 61:2320-2329.
[8]	Yang RY, Yu L, Graham JL, Hsu DK, Lloyd KCK, Havel PJ, Liu FT: Ablation of a galectin preferentially expressed in adipocytes increases lipolysis, reduces adiposity, and improves insulin sensitivity in mice. Proc Natl Acad Sci USA 2011, 108:18696-18701.
[9]	Ma JW, Yang J, Zhou LS, Zhang ZY, Ma HB, Xie XH, Zhang F, Xiong XW, Cui LL, Yang H et al: Genome-wide association study of meat quality traits in a White Duroc x Erhualian F2 intercross and Chinese Sutai pigs. PLoS ONE 2013, 8:e64047.
[10]	Schwindinger WF, Borrell BM, Waldman LC, Robishaw JD: Mice lacking the G protein gamma(3)-subunit show resistance to opioids and diet induced obesity. Am J Physiol Regul Integr Comp Physiol 2009, 297:R1494-R1502.
[11]	Liu L, Jiang Q, Wang X, Zhang Y, Lin RC, Lam SM, Shui G, Zhou L, Li P, Wang Y et al: Adipose-specific knockout of Seipin/Bscl2 results in progressive lipodystrophy. Diabetes 2014, 63:2320-2331.
[12]	Li X, Tamashiro KLK, Liu Z, Bello NT, Wang X, Aja S, Bi S, Ladenheim EE, Ross CA, Moran TH et al: A novel obesity model: synphilin-1-induced hyperphagia and obesity in mice. Int J Obesity 2012, 36:1215-1221.
[13]	Ntalla I, Panoutsopoulou K, Vlachou P, Southam L, Rayner NW, Zeggini E, Dedoussis GV: Replication of established common genetic variants for adult BMI and childhood obesity in Greek adolescents: The TEENAGE study. Ann Hum Genet 2013, 77:268-274.
[14]	Graff M, Ngwa JS, Workalemahu T, Homuth G, Schipf S, Teumer A, Volzke H, Wallaschofski H, Abecasis GR, Edward L et al: Genome-wide analysis of BMI in adolescents and young adults reveals additional insight into the effects of genetic loci over the life course. Hum Mol Genet 2013, 22:3597-3607.
[15]	Zhao M, Li X, Qu H: EDdb: a web resource for eating disorder and its application to identify an extended adipocytokine signaling pathway related to eating disorder. Sci China Life Sci 2013, 56:1086-1096.
[16]	Nolan DK, Sutton B, Haynes C, Johnson J, Sebek J, Dowdy E, Crosslin D, Crossman D, Sketch MH, Granger CB et al: Fine mapping of a linkage peak with integration of lipid traits identifies novel coronary artery disease genes on chromosome 5. BMC Genet 2012, 13:12.
[17]	Dunner S, Sevane N, Garcia D, Leveziel H, Williams JL, Mangin B, Valentini A: Genes involved in muscle lipid composition in 15 European Bos taurus breeds. Anim Genet 2013, 44:493-501.
[18]	Rideout EJ, Marshall L, Grewal SS: Drosophila RNA polymerase III repressor Maf1 controls body size and developmental timing by modulating tRNAiMet synthesis and systemic insulin signaling. Proc Natl Acad Sci U S A 2012, 109:1139-1144.
[19]	Wu Y, Gao H, Li HX, Tabara Y, Nakatochi M, Chiu YF, Park EJ, Wen WQ, Adair LS, Borja JB et al: A meta-analysis of genome-wide association studies for adiponectin levels in East Asians identifies a novel locus near WDR11-FGFR2. Hum Mol Genet 2014, 23:1108-1119.
[20]	Karlsson C, Dehne T, Lindahl A, Brittberg M, Pruss A, Sittinger M, Ringe J: Genome-wide expression profiling reveals new candidate genes associated with osteoarthritis. Osteoarthritis Cartilage 2010, 18:581-592.
[21]	Wang K, Li WD, Zhang CK, Wang ZH, Glessner JT, Grant SFA, Zhao HY, Hakonarson H, Price RA: A genome-wide association study on obesity and obesity-related traits. PLoS ONE 2011, 6: e18939.
[22]	Tinahones FJ, Coin-Araguez L, Mayas MD, Garcia-Fuentes E, Hurtado-Del-Pozo C, Vendrell J, Cardona F, Calvo RM, Obregon MJ, El Bekay R: Obesity-associated insulin resistance is correlated to adipose tissue vascular endothelial growth factors and metalloproteinase levels. BMC Physiol 2012, 12:4.
[23]	Plaisier CL, Bennett BJ, He A, Guan B, Lusis AJ, Reue K, Vergnes L: Zbtb16 has a role in brown adipocyte bioenergetics. Nutr Diabetes 2012, 2:e46.
[24]	Stratz P, Wellmann R, Preuss S, Wimmers K, Bennewitz J: Genome-wide association analysis for growth, muscularity and meat quality in Pietrain pigs. Anim Genet 2014, 45:350-356.
[25]	Sadkowski T, Ciecierska A, Majewska A, Oprzadek J, Dasiewicz K, Ollik M, Wicik Z, Motyl T: Transcriptional background of beef marbling - Novel genes implicated in intramuscular fat deposition. Meat Sci 2014, 97:32-41.
[26]	Lee KT, Byun MJ, Kang KS, Park EW, Lee SH, Cho S, Kim H, Kim KW, Lee T, Park JE et al: Neuronal genes for subcutaneous fat thickness in human and pig are identified by local genomic sequencing and combined SNP association study. PLoS ONE 2011, 6:e16356.
[27]	Okumura N, Matsumoto T, Hayashi T, Hirose K, Fukawa K, Itou T, Uenishi H, Mikawa S, Awata T: Genomic regions affecting backfat thickness and cannon bone circumference identified by genome-wide association study in a Duroc pig population. Anim Genet 2013, 44:454-457.
[28]	Kim JH, Ovilo C, Park EW, Fernndez A, Lee JH, Jeon JT, Lee JG: Minimizing a QTL region for intramuscular fat content by characterizing the porcine Phosphodiesterase 4B (PDE4B) gene. BMB Rep 2008, 41:466-471.
[29]	Gloria-Bottini F, Magrini A, Antonacci E, La Torre M, Di Renzo L, De Lorenzo A, Bergamaschi A, Bottini E: Phosphoglucomutase genetic polymorphism and body mass. Am J Med Sci 2007, 334:421-425.
[30]	Claire D'Andre H, Paul W, Shen X, Jia X, Zhang R, Sun L, Zhang X: Identification and characterization of genes that control fat deposition in chickens. J Anim Sci Biotechnol 2013, 4:43.
[31]	Lim U, Ernst T, Wilkens LR, Albright CL, Lum-Jones A, Seifried A, Buchthal SD, Novotny R, Kolonel LN, Chang L et al: Susceptibility variants for waist size in relation to abdominal, visceral, and hepatic adiposity in postmenopausal women. J Acad Nutr Diet 2012, 112:1048-1055.
[32]	Schmid PM, Heid I, Buechler C, Steege A, Resch M, Birner C, Endemann DH, Riegger GA, Luchner A: Expression of fourteen novel obesity-related genes in zucker diabetic fatty rats. Cardiovasc Diabetol 2012, 11:48.
[33]	Marsili A, Aguayo-Mazzucato C, Chen T, Kumar A, Chung M, Lunsford EP, Harney JW, Thuy VT, Gianetti E, Ramadan W et al: Mice with a targeted deletion of the type 2 deiodinase are iinsulin resistant and susceptible to diet induced obesity. PLoS ONE 2011, 6:e20832.
[34]	Morton NM, Nelson YB, Michailidou Z, Di Rollo EM, Ramage L, Hadoke PWF, Seckl JR, Bunger L, Horvat S, Kenyon CJ et al: A stratified transcriptomics analysis of polygenic fat and lean mouse adipose tissues identifies novel candidate obesity genes. PLoS ONE 2011, 6:e23944.
[35]	Heiker JT: Vaspin (serpinA12) in obesity, insulin resistance, and inflammation. J Peptide Sci 2014, 20:299–306.
[36]	Mudhasani R, Puri V, Hoover K, Czech MP, Imbalzano AN, Jones SN: Dicer is required for the fFormation of white but not brown adipose tissue. J Cell Physiol 2011, 226:1399-1406.
[37]	Perrini S, Laviola L, Cignarelli A, Melchiorre M, De Stefano F, Caccioppoli C, Natalicchio A, Orlando MR, Garruti G, De Fazio M et al: Fat depot-related differences in gene expression, adiponectin secretion, and insulin action and signalling in human adipocytes differentiated in vitro from precursor stromal cells. Diabetologia 2008, 51:155-164.
[38]	McCaffery JM, Papandonatos GD, Peter I, Huggins GS, Raynor HA, Delahanty LM, Cheskin LJ, Balasubramanyam A, Wagenknecht LE, Wing RR et al: Obesity susceptibility loci and dietary intake in the look AHEAD trial. Am J Clin Nutr 2012, 95:1477-1486.
[39]	Zhang S, McMillan RP, Hulver MW, Siegel PB, Sumners LH, Zhang W, Cline MA, Gilbert ER: [Abstract] Chickens from lines selected for high and low body weight show differences in fatty acid oxidation efficiency and metabolic flexibility in skeletal muscle and white adipose tissue. Int J Obes 2014 (in press).
[40]	Otani Y, Nakatsu Y, Sakoda H, Fukushima T, Fujishiro M, Kushiyama A, Okubo H, Tsuchiya Y, Ohno H, Takahashi SI et al: Integrator complex plays an essential role in adipose differentiation. Biochem Bioph Res Comm 2013, 434:197-202.
[41]	Zhang H, Liu SH, Zhang Q, Zhang YD, Wang SZ, Wang QG, Wang YX, Tang ZQ, Li H: Fine-mapping of quantitative trait loci for body weight and bone traits and positional cloning of the RB1 gene in chicken. J Anim Breed Genet 2011, 128:366-375.
[42]	Cha S, Yu H, Kim JY: Bone mineral density-associated polymorphisms are associated with obesity-related traits in Korean adults in a sex-dependent manner. PLoS ONE 2012, 7:e53013.
[43]	Luo WZ, Cheng DX, Chen SK, Wang LG, Li Y, Ma XJ, Song X, Liu X, Li W, Liang J et al: Genome-wide association analysis of meat quality traits in a porcine Large White x Minzhu intercross population. Int J Biol Sci 2012, 8:580-595.
[44]	Yang X, Deignan JL, Qi HX, Zhu J, Qian S, Zhong J, Torosyan G, Majid S, Falkard B, Kleinhanz RR et al: Validation of candidate causal genes for obesity that affect shared metabolic pathways and networks. Nat Genet 2009, 41:415-423.
[45]	Ma J, Yang J, Zhou L, Zhang Z, Ma H, Xie X, Zhang F, Xiong X, Cui L, Yang H et al: Genome-wide association study of meat quality traits in a White DurocxErhualian F2 intercross and Chinese Sutai pigs. PLoS ONE 2013, 8:e64047.
[46]	Niu F, Wang L, Liu X, Wang H, Yang J, Liu Y, Chen L: Genetic diversity of MYH3 gene associated with growth and carcass traits in Chinese Qinchuan cattle. Mol Biol Rep 2013, 40:5635-5643.
[47]	Petersen PS, Jin C, Madsen AN, Rasmussen M, Kuhre R, Egerod KL, Nielsen LB, Schwartz TW, Holst B: Deficiency of the GPR39 receptor is associated with obesity and altered adipocyte metabolism. FASEB J 2011, 25:3803-3814.
[48]	Yamamoto Y, Gesta S, Lee KY, Tran TT, Saadatirad P, Kahn CR: Adipose depots possess unique developmental gene signatures. Obesity 2010, 18:872-878.
[49]	Conti E, Tremolizzo L, Bomba M, Uccellini O, Rossi MS, Raggi ME, Neri F, Ferrarese C, Nacinovich R: Reduced fasting plasma levels of diazepam-binding inhibitor in adolescents with anorexia nervosa. Int J Eating Dis 2013, 46:626-629.
[50]	Fowler KE, Pong-Wong R, Bauer J, Clemente EJ, Reitter CP, Affara NA, Waite S, Walling GA, Griffin DK: Genome wide analysis reveals single nucleotide polymorphisms associated with fatness and putative novel copy number variants in three pig breeds. BMC Genomics 2013, 14:784.
[51]	Brommage R, Desai U, Revelli JP, Donoviel DB, Fontenot GK, DaCosta CM, Smith DD, Kirkpatrick LL, Coker KJ, Donoviel MS et al: High-throughput screening of mouse knockout lines identifies true lean and obese phenotypes. Obesity 2008, 16:2362-2367.
[52]	Do DN, Strathe AB, Ostersen T, Jensen J, Mark T, Kadarmideen HN: Genome-wide association study reveals genetic architecture of eating behavior in pigs and its implications for humans obesity by comparative mapping. PLoS ONE 2013, 8:e71509.
[53]	Mwangi SM, Nezami BG, Obukwelu B, Anitha M, Marri S, Fu P, Epperson MF, Le NA, Shanmugam M, Sitaraman SV et al: Glial cell line-derived neurotrophic factor protects against high-fat diet-induced obesity. Am J Physiol Gastrointest Liver Physiol 2014, 306:G515-525.
[54]	Ng ZY, Veerapen MK, Hon WM, Lim RL: Association of Leptin/Receptor and TNF-alpha gene variants with adolescent obesity in Malaysia. Pediatr Int 2014 (in press),
Genes in bold characters represent both, those with a direct influence on the appropriate trait and those with an effect on the related traits.
