# Supplementary material for: Genome-wide QTL mapping of nine body composition and bone mineral density traits in pigs
Source: Genet Sel Evol. 2014 Oct 28;46(1):68. doi: 10.1186/s12711-014-0068-2 (PMC4210560; doi:10.1186/s12711-014-0068-2)
Supplement: Additional file 6: — Genome-wide confidence intervals for FatPC. Description: The consecutive QTL number based on Additional file 1 is given for each confidence interval (CI) as well as chromosome, peak-position with respective LRT-value, CI position in bp and distance in Mb. Genes listed in the last column are all known, characterized genes according to Ensembl and NCBI genome browsers. Genes in bold characters are candidate genes that are based on a literature search for related traits and pathways in the pig and other species. Genes that were shown to be associated with related traits in Fan et al. [39] are marked with asterisks. [file 12711_2014_68_MOESM6_ESM.xlsx]

## Sheet: Tabelle1
QTL	Chr	Peak	LRT	CI start	CI end	Distance	Genes
4	1	126676440	31.34	124826864	127198432	2.37157	MYO1E, CCNB2, RNF111, SLTM, ADAM10, LIPC[1], AQP9, ALDH1A2, POLR2M, GCOM1, CGNL1
5	1	132913072	35.88	130284608	135347616	5.06301	UNC13C, WDR72, ONECUT1, FAM214A, ARPP-19, MYO5A, MYO5C, GNB5, BCL2L10, MAPK6, LEO1, TMOD3[2], SCG3[3], LYSMD2, TMOD2, DMXL2, GLDN, CYP19A2, TNFAIP8L3, AP4E1, SPPL2A, TRPM7, USP50, USP8, GABPB1, HDC, SLC27A2[4], ATP8B4
6	1	142530416	33.14	140783920	143602160	2.81824	SLC30A4, GATM, SPATA5L1, C15orf48, SLC28A2, SHF, DUOX1, DUOXA2, DUOXA1, SORD, C1H15orf43, TRIM69, B2M, PATL2, SPG11, EIF3J, CTDSPL2, FRMD5, WDR76, MFAP1, HYPK, SERINC4, SERF2, ELL3, GRP-58, CATSPER2, STRC, CKMT1B, TP53BP1, PPIP5K1, MAP1A, TUBGCP4, ZSCAN29, ADAL, LCMT2, TGM7, TGM5, CCNDBP1, EPB42, TMEM62, UBR1, TTBK2, CDAN1, STARD9
8	1	305871456	32.96	305236608	305947872	0.711264	FAM78A, PPAPDC3, PRRC2B, POMT1, UCK1, RAPGEF1, MED27
9	1	311317536	32.12	310794528	312532288	1.73776	TARSL2, TM2D3, PCSK6, CTDP1, SNRPA1, OR10AG1, OR8K5
10	2	7816376	36.78	7042454	8150438	1.10798	MACROD1*, FLRT1*, OTUB1*, NAA40*, RCOR2, MARK2*[5], C11orf84*, C2H11orf95, RTN3, ATL3, PLA2G16[6], HRASLS5, LGALS12[7], SLC22A8
11	2	121860136	31.94	121582464	122028064	0.4456	EPB41L4A
12	2	125604904	33.66	125517768	126067136	0.549368	SEMA6A
13	2	133237232	56.16	129544104	135064176	5.52007	PRR16, FTMT, SRFBP1, LOX, ZNF474, SNCAIP[8], SNX24, PRDM6, CEP120, CSNK1G3, ZNF608[9,10], GRAMD3, ALDH7A1, C5orf48, PHAX,
14	2	138839152	34.18	137939184	139319632	1.38045	HINT1, LYRM7, CDC42SE2, RAPGEF6, FNIP1
16	2	153772592	39.08	153430960	153937536	0.506576	PRELID2[11], GRXCR2, SH3RF2, LARS
17	3	3808332	31.32	3725226	5487562	1.76234	SDK1, FOXK1, AP5Z1, RADIL, PAPOLB, MMD2, WIPI2, SLC29A4, TNRC18, FBXL18, ACTB, FSCN1, RNF216, Fascin, USP42, EIF2AK1, ANKRD61, AIMP2, PMS2, RSPH10B, CCZ1, LMTK2, BAIAP2L1, BHLHA15, BHLHA15, TECPR1
21	4	1221214	34.16	441080	1983730	1.54265	TONSL, VPS28, ZIP4[12], CPSF1, ADCK5, SLC52A2, FBXL6, TMEM249, SPATC1, SCRT1, DGAT1[13], HSF1, MROH1, FAM203A, KIAA1875, MAF1[14], SHARPIN, GPAA1, PARP10, EXOSC4, OPLAH, CCDC166, PYCRL, EEF1D, MROH6, GSDMD, RHPN1, ZC3H3, GLI4, GPIHBP1, LY6H, TOP1MT, ZNF696, MROH5, GPR20, SLC45A4
22	4	4152882	42.52	3913322	4340546	0.427224	COL22A1, FAM135B
23	4	6502282	41.94	5909398	10321591	4.41219	ZFAT, ST3GAL1, NDRG1, TG[15], WISP1, SLA, PHF20L1, TMEM71, LRRC6, OC90, ADCY8*
25	5	6307844	32.78	6033892	6695964	0.662072	RPS19BP1, ATF4[16], MIEF1, SMCR7L, MGAT3[17], TAB1, SYNGR1, RPL3, PDGFB, CBX7, APOBEC3H, NPTXR, DNAL4, SUN2, GTPBP1, JOSD1, TOMM22, FAM227A, CBY1
27	6	9149672	39.1	7190822	10073322	2.8825	CMIP[18], GAN, CDYL2, CLEC3A[19], WWOX[20], VAT1L
33	6	42553268	32.22	41551592	43270832	1.71924	ZNF568, ZNF829, ZNF793, ZNF585A, ZNF383, ZNF527, ZNF569, ZNF83, ZNF850, ZNF420, ZNF850, ZNF790, ZFP30, ZNF573, DPF1, PPP1R14A, SPINT2, CPI17, C6H19orf33, YIF1B, KCNK6, CATSPERG, PSMD8, GGN, SPRED3, FAM98C, RASGRP4, RYR1[21], MAP4K1, EIF3K, ACTN4, CAPN12, LGALS7, ECH1, RINL, SIRT2, LGALS4, NFKBIB, SARS2
34	6	80762224	35.5	80600672	85323224	4.72255	MATN1, LAPTM5, PUM1, SDC3[22], NKAIN1, SNRNP40, ZCCHC17, SERINC2, H-FABP (FAB3)[23,24,25], PEF1, TINAGL1, HCRTR1[26], COL16A1, BAI2, SPOCD1, PTP4A2, KHDRBS1, FAM167B, IQCC, TMEM234, DCDC2B, EIFeI, TXLNA, BSDC1, TSSK3, LCK, ZBTB8A, RBBP4, ZBTB8OS, SYNC, KIAA1522, YARS, S100PBP, FNDC5[27], HPCA, TMEM54, TRIM62, ZNF362, PHC2, CSMD2, ZSCAN20, C1orf94, PTAFR, ZMYM4, EIF2C4, AGO4
35	6	121968240	31.6	121938416	122331768	0.393352	LPHN2[28]
36	6	136944528	51.82	133183304	137558432	4.37513	RPE65, WLS, GPR177, DIRAS3[29], SERBP1, IL12RB2, IL23RA, SLC35D1, C1orf141, PDE4B[28,30,31,32] , LEPROT[30,31,32], DNAJC6[30,31], AK3L1[30,31], JAK1[30], RAVER2, CACHD1, UBE2U, ROR1, PGM1[33,34], EFCAB7, ALG6
39	7	99900064	31.78	99352936	102221456	2.86852	SLC39A9, PLEKHD1, CCDC177, KIAA0247, SLC10A1, SMOC1, SLC8A3, COX16, SYNJ2BP, ADAM21, ADAM20, TTC9, MED6, MAP3K9, PCNX, SIPA1L1*, DPF3*, DCAF4, ZFYVE1, RBM25
40	7	104781248	32.5	104522416	105871296	1.34888	BATF, JDP2, FLVCR2, 0610007P14RIK, TTLL5, TGFB3[35], IFT43, GPATCH2L, ESRRB
41	7	107850144	45.02	106921984	109413032	2.49105	NRXN3[36,37], DIO2[38]
42	7	114474568	44.58	110964904	116355960	5.39106	FLRT2, GALC[39]
43	7	117912216	43.38	117489560	120230104	2.74054	FOXN3, EFCAB11, TDP1, KCNK13, PSMC1, NRDE2, CALM1, TTC7B[40], RPS6KA5, C14orf159, GPR68, CCDC88C, SMEK1, CATSPERB, TC2N, FBLN5, TRIP11, ATXN3
45	7	127448560	44.42	125725488	128415576	2.69009	BCL11B, SETD3, CCNK, CCDC85C, HHIPL1, EML2
49	11	5003096	33.7	3388163	5089564	1.7014	ATP8A2, RNF6, CDK8, WASF3, GPR12, USP12, RPL21, RASL11A, GTF3A[41], MTIF3[42], LNX2, POLR1D, GSX1, PDX1, FLT3
50	11	18816696	31.9	15116734	19481534	4.3648	FOXO1[43], MRPS31, SLC25A15, TPTE2, VPS36, THSD1, CKAP2, NEK3, NEK5, ALG11, ATP7B, CCDC70, WDFY2, INTS6[44], SERPINE3, FAM124A, DLEU7, KPNA3, SPRYD7, EBPL, ARL11, RCBTB1, PHF11, SETDB2, CAB39L, CDADC1, MLNR, FNDC3A[45], CYSLTR2
51	11	22076194	46.8	21674904	22718636	1.04373	CPB2, ZC3H13, SPERT, SIAH3, FAM194B, COG3, GPALPP1, NUFIP1[46]
52	11	27836750	41.36	26989802	28472668	1.48287	OLFM4
54	12	14888298	32.32	14714488	15183214	0.468726	PECAM1, TEX2, ERN1, ICAM2, C12H17orf72, SCN4A, CD79B, GH1[57,58], PSMC5, SMARCD2, TBP10, FTSJ3, DDX42, CCDC47, STRADA
59	13	213080864	33.66	212000704	213283216	1.28251	KCNJ15, ERG, PSMG1, BRWD1
60	15	23479404	40.4	20000396	25685688	5.68529	TMEM163, SUB1, MGAT5, LYPD1, GPR39[47], SLC35F5, ACTR3, DPP10
61	15	28926464	46.78	27989050	31794390	3.80534	EN1[48], MARCO, C1QL2, STEAP3, C2orf76, DBI[49,50], PROC, MAP3K2, ERCC3, BIN1, GYPC[51], CNTNAP5,
62	15	38432996	33.64	34435744	38568140	4.1324	TSN[52], MKI67, CLASP1, TFCP2L1, GLI2, PTPN18[53], SCTR, TMEM177, PTPN4[53], EPB41L5, TMEM185B, RALB, DLGAP2[53], CLN8, ARHGEF10, MYOM2, KBTD11
63	16	6599442	32.24	6417970	6834570	0.4166	MYO10, BASP1
64	16	23868046	34.48	22597994	24406510	1.80852	RANBP3L, SLC1A3, NIPBL, C5orf42, NUP155, WDR70, GDNF[54]
65	16	75312728	32.32	75056960	77157224	2.10026	FAM114A2, GRIA1, NMUR2[55]
66	17	1769074	36.74	159735	2981526	2.82179	LONRF1, KIAA1456, DLC1, C17Horf48, SGCZ[56]
67	17	9188607	38.96	9156394	9424272	0.267878	FAT1
[1]	Yin RX, Wu DF, Aung LHH, Yan TT, Cao XL, Long XJ, Miao L, Liu WY, Zhang L, Li M: Several Lipid-Related Gene Polymorphisms Interact with Overweight/Obesity to Modulate Blood Pressure Levels. Int J Mol Sci 2012, 13:12062-12081.
[2]	Qiu J, Cheng R, Zhou XY, Zhu JG, Zhu C, Qin DN, Kou CZ, Guo XR: Gene expression profiles of adipose tissue of high-fat diet-induced obese rats by cDNA microarrays. Mol Biol Rep 2010, 37:3691-3695.
[3]	Tanabe A, Yanagiya T, Iida A, Saito S, Sekine A, Takahashi A, Nakamura T, Tsunoda T, Kamohara S, Nakata Y et al: Functional single-nucleotide polymorphisms in the secretogranin III (SCG3) gene that form secretory granules with appetite-related neuropeptides are associated with obesity. J Clin Endocrinol Metab 2007, 92:1145-1154.
[4]	Ge F, Zhou S, Hu C, Lobdell Ht, Berk PD: Insulin- and leptin-regulated fatty acid uptake plays a key causal role in hepatic steatosis in mice with intact leptin signaling but not in ob/ob or db/db mice. Am J Physiol Gastrointest Liver Physiol 2010, 299:G855-866.
[5]	Hurov JB, Huang M, White LS, Lennerz J, Choi CS, Cho YR, Kim HJ, Priori JL, Piwnica-Worms D, Cantley LC et al: Loss of the Par-1b/MARK2 polarity kinase leads to increased metabolic rate, decreased adiposity, and insulin hypersensitivity in vivo. P Natl Acad Sci USA 2007, 104:5680-5685.
[6]	Iyer A, Lim J, Poudyal H, Reid RC, Suen JY, Webster J, Prins JB, Whitehead JP, Fairlie DP, Brown L: An Inhibitor of Phospholipase A(2) Group IIA Modulates Adipocyte Signaling and Protects Against Diet-Induced Metabolic Syndrome in Rats. Diabetes 2012, 61:2320-2329.
[7]	Yang RY, Yu L, Graham JL, Hsu DK, Lloyd KCK, Havel PJ, Liu FT: Ablation of a galectin preferentially expressed in adipocytes increases lipolysis, reduces adiposity, and improves insulin sensitivity in mice. P Natl Acad Sci USA 2011, 108:18696-18701.
[8]	Li X, Tamashiro KLK, Liu Z, Bello NT, Wang X, Aja S, Bi S, Ladenheim EE, Ross CA, Moran TH et al: A novel obesity model: synphilin-1-induced hyperphagia and obesity in mice. Int J Obesity 2012, 36:1215-1221.
[9]	Ntalla I, Panoutsopoulou K, Vlachou P, Southam L, Rayner NW, Zeggini E, Dedoussis GV: Replication of Established Common Genetic Variants for Adult BMI and Childhood Obesity in Greek Adolescents: The TEENAGE Study. Ann Hum Genet 2013, 77:268-274.
[10]	Graff M, Ngwa JS, Workalemahu T, Homuth G, Schipf S, Teumer A, Volzke H, Wallaschofski H, Abecasis GR, Edward L et al: Genome-wide analysis of BMI in adolescents and young adults reveals additional insight into the effects of genetic loci over the life course. Hum Mol Genet 2013, 22:3597-3607.
[11]	Nolan DK, Sutton B, Haynes C, Johnson J, Sebek J, Dowdy E, Crosslin D, Crossman D, Sketch MH, Granger CB et al: Fine mapping of a linkage peak with integration of lipid traits identifies novel coronary artery disease genes on chromosome 5. BMC Genet 2012, 13:12
[12]	Noh H, Paik HY, Kim J, Chung J: The alteration of zinc transporter gene expression is associated with inflammatory markers in obese women. Biol Trace Elem Res 2014, 158:1-8.
[13]	Dunner S, Sevane N, Garcia D, Leveziel H, Williams JL, Mangin B, Valentini A: Genes involved in muscle lipid composition in 15 European Bos taurus breeds. Anim Genet 2013, 44:493-501.
[14]	Rideout EJ, Marshall L, Grewal SS: Drosophila RNA polymerase III repressor Maf1 controls body size and developmental timing by modulating tRNAiMet synthesis and systemic insulin signaling. Proc Natl Acad Sci U S A 2012, 109:1139-1144.
[15]	Hou GY, Yuan ZR, Zhou HL, Zhang LP, Li JY, Gao X, Wang DJ, Gao HJ, Xu SZ: Association of thyroglobulin gene variants with carcass and meat quality traits in beef cattle. Mol Biol Rep 2011, 38:4705-4708.
[16]	Sevane N, Armstrong E, Cortes O, Wiener P, Wong RP, Dunner S, Consortium G: Association of bovine meat quality traits with genes included in the PPARG and PPARGC1A networks. Meat Sci 2013, 94:328-335.
[17]	Sun J, Zhang C, Lan X, Lei C, Chen H: Exploring polymorphisms and associations of the bovine MOGAT3 gene with growth traits. Genome 2012, 55:56-62.
[18]	Wu Y, Gao H, Li HX, Tabara Y, Nakatochi M, Chiu YF, Park EJ, Wen WQ, Adair LS, Borja JB et al: A meta-analysis of genome-wide association studies for adiponectin levels in East Asians identifies a novel locus near WDR11-FGFR2. Hum Mol Genet 2014, 23:1108-1119.
[19]	Karlsson C, Dehne T, Lindahl A, Brittberg M, Pruss A, Sittinger M, Ringe J: Genome-wide expression profiling reveals new candidate genes associated with osteoarthritis. Osteoarthr Cartilage 2010, 18:581-592.
[20]	Wang K, Li WD, Zhang CK, Wang ZH, Glessner JT, Grant SFA, Zhao HY, Hakonarson H, Price RA: A Genome-Wide Association Study on Obesity and Obesity-Related Traits. PLoS ONE 2011, 6:e18939.
[21]	Stratz P, Wellmann R, Preuss S, Wimmers K, Bennewitz J: Genome-wide association analysis for growth, muscularity and meat quality in Pietrain pigs. Anim Genet 2014, 45:350-356.
[22]	Strader AD, Reizes O, Woods SC, Benoit SC, Seeley RJ: Mice lacking the syndecan-3 gene are resistant to diet-induced obesity. J Clin Invest 2004, 114:1354-1360.
[23]	Gerbens F, de Koning DJ, Harders FL, Meuwissen TH, Janss LL, Groenen MA, Veerkamp JH, Van Arendonk JA, te Pas MF: The effect of adipocyte and heart fatty acid-binding protein genes on intramuscular fat and backfat content in Meishan crossbred pigs. J Anim Sci 2000, 78:552-559.
[24]	Gerbens F, van Erp AJ, Harders FL, Verburg FJ, Meuwissen TH, Veerkamp JH, te Pas MF: Effect of genetic variants of the heart fatty acid-binding protein gene on intramuscular fat and performance traits in pigs. J Anim Sci 1999, 77:846-852.
[25]	Chmurzynska A: The multigene family of fatty acid-binding proteins (FABPs): Function, structure and polymorphism. J Appl Genet 2006, 47:39-48.
[26]	Perez-Leighton CE, Boland K, Teske JA, Billington C, Kotz CM: Behavioral responses to orexin, orexin receptor gene expression, and spontaneous physical activity contribute to individual sensitivity to obesity. Am J Physiol-Endoc M 2012, 303:E865-E874.
[27]	Huh JY, Dincer F, Mesfum E, Mantzoros CS: Irisin stimulates muscle growth-related genes and regulates adipocyte differentiation and metabolism in humans. Int J Obes (Lond) 2014, [Epub ahead of print]
[28]	Lee KT, Byun MJ, Kang KS, Park EW, Lee SH, Cho S, Kim H, Kim KW, Lee T, Park JE et al: Neuronal Genes for Subcutaneous Fat Thickness in Human and Pig Are Identified by Local Genomic Sequencing and Combined SNP Association Study. PLoS ONE 2011, 6:e16356.
[29]	Sadkowski T, Ciecierska A, Majewska A, Oprzadek J, Dasiewicz K, Ollik M, Wicik Z, Motyl T: Transcriptional background of beef marbling - Novel genes implicated in intramuscular fat deposition. Meat Sci 2014, 97:32-41.
[30]	Okumura N, Matsumoto T, Hayashi T, Hirose K, Fukawa K, Itou T, Uenishi H, Mikawa S, Awata T: Genomic regions affecting backfat thickness and cannon bone circumference identified by genome-wide association study in a Duroc pig population. Anim Genet 2013, 44:454-457.
[31]	Kim JH, Ovilo C, Park EW, Fernndez A, Lee JH, Jeon JT, Lee JG: Minimizing a QTL region for intramuscular fat content by characterizing the porcine Phosphodiesterase 4B (PDE4B) gene. BMB Rep 2008, 41:466-471.
[32]	Lee KT, Byun MJ, Kang KS, Hwang H, Park EW, Kim JM, Kim TH, Lee SH: Single nucleotide polymorphism association study for backfat and intramuscular fat content in the region between SW2098 and SW1881 on pig chromosome 6. J Anim Sci 2012, 90:1081-1087.
[33]	Gloria-Bottini F, Magrini A, Antonacci E, La Torre M, Di Renzo L, De Lorenzo A, Bergamaschi A, Bottini E: Phosphoglucomutase genetic polymorphism and body mass. Am J Med Sci 2007, 334:421-425.
[34]	Claire D'Andre H, Paul W, Shen X, Jia X, Zhang R, Sun L, Zhang X: Identification and characterization of genes that control fat deposition in chickens. J Anim Sci Biotechnol 2013, 4:43.
[35]	Li H, Deeb N, Zhou H, Mitchell AD, Ashwell CM, Lamont SJ: Chicken quantitative trait loci for growth and body composition associated with transforming growth factor-beta genes. Poult Sci 2003, 82:347-356.
[36]	Lim U, Ernst T, Wilkens LR, Albright CL, Lum-Jones A, Seifried A, Buchthal SD, Novotny R, Kolonel LN, Chang L et al: Susceptibility Variants for Waist Size in Relation to Abdominal, Visceral, and Hepatic Adiposity in Postmenopausal Women. J Acad Nutr Diet 2012, 112:1048-1055.
[37]	Schmid PM, Heid I, Buechler C, Steege A, Resch M, Birner C, Endemann DH, Riegger GA, Luchner A: Expression of fourteen novel obesity-related genes in zucker diabetic fatty rats. Cardiovasc Diabetol 2012, 11:48.
[38]	Marsili A, Aguayo-Mazzucato C, Chen T, Kumar A, Chung M, Lunsford EP, Harney JW, Thuy VT, Gianetti E, Ramadan W et al: Mice with a Targeted Deletion of the Type 2 Deiodinase Are Insulin Resistant and Susceptible to Diet Induced Obesity. PLoS ONE 2011, 6:e20832.
[39]	Sato S, Hasebe H, Sato S, Asahi Y, Hayashi T, Kobayashi E, Sugimoto Y: High-resolution physical mapping and construction of a porcine contig spanning the intramuscular fat content QTL. Anim Genet 2006, 37:113-120.
[40]	Morton NM, Nelson YB, Michailidou Z, Di Rollo EM, Ramage L, Hadoke PWF, Seckl JR, Bunger L, Horvat S, Kenyon CJ et al: A Stratified Transcriptomics Analysis of Polygenic Fat and Lean Mouse Adipose Tissues Identifies Novel Candidate Obesity Genes. PLoS ONE 2011, 6:e23944.
[41]	Perrini S, Laviola L, Cignarelli A, Melchiorre M, De Stefano F, Caccioppoli C, Natalicchio A, Orlando MR, Garruti G, De Fazio M et al: Fat depot-related differences in gene expression, adiponectin secretion, and insulin action and signalling in human adipocytes differentiated in vitro from precursor stromal cells. Diabetologia 2008, 51:155-164.
[42]	McCaffery JM, Papandonatos GD, Peter I, Huggins GS, Raynor HA, Delahanty LM, Cheskin LJ, Balasubramanyam A, Wagenknecht LE, Wing RR et al: Obesity susceptibility loci and dietary intake in the Look AHEAD Trial. Am J Clin Nutr 2012, 95:1477-1486.
[43]	Zhang S, McMillan RP, Hulver MW, Siegel PB, Sumners LH, Zhang W, Cline MA, Gilbert ER: [Abstract] Chickens from lines selected for high and low body weight show differences in fatty acid oxidation efficiency and metabolic flexibility in skeletal muscle and white adipose tissue. Int J Obesity 2014, [Epub ahead of print].
[44]	Otani Y, Nakatsu Y, Sakoda H, Fukushima T, Fujishiro M, Kushiyama A, Okubo H, Tsuchiya Y, Ohno H, Takahashi SI et al: Integrator complex plays an essential role in adipose differentiation. Biochem Bioph Res Co 2013, 434:197-202.
[45]	Zhang H, Liu SH, Zhang Q, Zhang YD, Wang SZ, Wang QG, Wang YX, Tang ZQ, Li H: Fine-mapping of quantitative trait loci for body weight and bone traits and positional cloning of the RB1 gene in chicken. J Anim Breed Genet 2011, 128:366-375.
[46]	Cha S, Yu H, Kim JY: Bone Mineral Density-Associated Polymorphisms Are Associated with Obesity-Related Traits in Korean Adults in a Sex-Dependent Manner. PLoS ONE 2012, 7:e53013.
[47]	Petersen PS, Jin C, Madsen AN, Rasmussen M, Kuhre R, Egerod KL, Nielsen LB, Schwartz TW, Holst B: Deficiency of the GPR39 receptor is associated with obesity and altered adipocyte metabolism. FASEB J 2011, 25:3803-3814.
[48]	Yamamoto Y, Gesta S, Lee KY, Tran TT, Saadatirad P, Kahn CR: Adipose depots possess unique developmental gene signatures. Obesity (Silver Spring) 2010, 18(5):872-878.
[49]	Knudsen J, Neergaard TBF, Gaigg B, Jensen MV, Hansen JK: Role of acyl-CoA binding protein in acyl-CoA metabolism and acyl-CoA-mediated cell signaling. J Nutr 2000, 130:294s-298s.
[50]	Conti E, Tremolizzo L, Bomba M, Uccellini O, Rossi MS, Raggi ME, Neri F, Ferrarese C, Nacinovich R: Reduced fasting plasma levels of diazepam-binding inhibitor in adolescents with anorexia nervosa. Int J Eat Disord 2013, 46:626-629.
[51]	Fowler KE, Pong-Wong R, Bauer J, Clemente EJ, Reitter CP, Affara NA, Waite S, Walling GA, Griffin DK: Genome wide analysis reveals single nucleotide polymorphisms associated with fatness and putative novel copy number variants in three pig breeds. BMC Genomics 2013, 14:784.
[52]	Brommage R, Desai U, Revelli JP, Donoviel DB, Fontenot GK, DaCosta CM, Smith DD, Kirkpatrick LL, Coker KJ, Donoviel MS et al: High-throughput screening of mouse knockout lines identifies true lean and obese phenotypes. Obesity 2008, 16:2362-2367.
[53]	Do DN, Strathe AB, Ostersen T, Jensen J, Mark T, Kadarmideen HN: Genome-Wide Association Study Reveals Genetic Architecture of Eating Behavior in Pigs and Its Implications for Humans Obesity by Comparative Mapping. PLoS ONE 2013, 8:e71509.
[54]	Mwangi SM, Nezami BG, Obukwelu B, Anitha M, Marri S, Fu P, Epperson MF, Le NA, Shanmugam M, Sitaraman SV et al: Glial cell line-derived neurotrophic factor protects against high-fat diet-induced obesity. Am J Physiol Gastrointest Liver Physiol 2014, 306:G515-525.
[55]	Benzon CR, Johnson SB, McCue DL, Li D, Green TA, Hommel JD: Neuromedin U receptor 2 knockdown in the paraventricular nucleus modifies behavioral responses to obesogenic high-fat food and leads to increased body weight. Neuroscience 2014, 258:270-279.
[56]	Zhao W, Wineinger NE, Tiwari HK, Mosley TH, Broeckel U, Arnett DK, Kardia SLR, Kabagambe EK, Sun YV: Copy Number Variations Associated With Obesity-Related Traits in African Americans: A Joint Analysis Between GENOA and HyperGEN. Obesity 2012, 20:2431-2437.
[57]	McMenamin SK, Minchin JE, Gordon TN, Rawls JF, Parichy DM: Dwarfism and increased adiposity in the gh1 mutant zebrafish vizzini. Endocrinology 2013, 154:1476-1487.
[58]	Fontanesi L, Galimberti G, Calo DG, Fronza R, Martelli PL, Scotti E, Colombo M, Schiavo G, Casadio R, Buttazzoni L et al: Identification and association analysis of several hundred single nucleotide polymorphisms within candidate genes for back fat thickness in Italian Large White pigs using a selective genotyping approach. J Anim Sci 2012, 90:2450-2464.
Genes in bold characters represent both, those with a direct influence on the appropriate trait and those an with effect on the related traits.
