# Supplementary material for: Genome-wide QTL mapping of nine body composition and bone mineral density traits in pigs
Source: Genet Sel Evol. 2014 Oct 28;46(1):68. doi: 10.1186/s12711-014-0068-2 (PMC4210560; doi:10.1186/s12711-014-0068-2)
Supplement: Additional file 7: — Genome-wide confidence intervals for Lean. Description: The consecutive QTL number based on Additional file 1 is given for each confidence interval (CI) as well as chromosome, peak-position with respective LRT-value, CI position in bp and distance in Mb. Genes listed in the last column are all known, characterized genes according to Ensembl and NCBI genome browsers. Genes in bold characters are candidate genes that are based on a literature search for related traits and pathways in the pig and other species. Genes that were shown to be associated with related traits in Fan et al. [39] are marked with asterisks. [file 12711_2014_68_MOESM7_ESM.xlsx]

## Sheet: Tabelle1
QTL	Chr	Peak	LRT	CI start	CI end	Distance	Genes
4	1	126778976	31.5	126441872	128274928	1.83306	GCOM1, CGNL1, ZNF280D, MNS1, TEX9, RFX7
19	3	135141312	35.08	134153984	135230176	1.07619	PQLC3, ROCK2, KCNF1, ATP6V1C2, PDI-P5, NOL10, TAF1B, ADAM17, IAH1, CPSF3, ITGB1BP1, ADAM17, YWHAQ, ASAP2
20	3	136209872	32.399	135984960	136684592	0.699632	only uncharacterized genes
24	4	132517480	36.84	132153832	132748848	0.595016	DPYD
27	6	9245606	36	7253730	9257070	2.00334	CMIP[1], GAN, CDYL2
30	6	26120646	33.1	23638498	26159346	2.52085	CDH11*, NOL3, HSF4, FBXL8, TMEM208, FHOD1, EXOC3L1, E2F4, ELMO3, LRRC29, NHE5, PLEKHG4, KCTD19, LRRC36, TPPP3, ZDHHC1, HSD11B2[2], ATP6V0D1, AGRP[3], FAM65A, CTCF, EDC4, THAP11, CENPT, TSNAXIP1, RANBP10, NFATC3, DUS2, DDX28, DPEP2, DPEP3, SLC12A4, PRMT7, SMPD3
31	6	30249534	32.899	29455948	31896692	2.44074	SALL1*, CYLD*, ZNF423*, C6H16orf78, N4BP1, LONP2, SIAH1
37	7	12291248	36.18	11508488	12850408	1.34192	JARID2, DTNBP[4], MYLIP[5]
46	9	9007127	31.54	8941249	9143557	0.202308	RAB6C, MRPL48, COA4, PAAF1, DNAJB13
47	9	27262600	32.96	26871352	27671660	0.800308	only uncharacterized genes
55	12	42949544	44.279	41217576	45554716	4.33714	CCL5[6,9], C17orf66, TAF15, PEX12, SLFN14, UNC45B[7], NLE1, FNDC8, RAD51D, RFFL, LIG3, CCT6B, ZNF830, LIG3, TMEM132E, CCL11[6,8], CCL2[6,8,9], CCL8[6], CCL1, ASIC2, SPACA3, TMEM98, MYO1D, CDK5R1, PSMD11, ZNF207, RHBDL3, RNF135, C17orf75, RHOT1, ADAP2, TEFM, ATAD5, CRLF3, SUZ12, UTP6, COPRS, RAB11FIP4, NF1[10], EVI2A, EVI2B, OMG
59	13	207437152	38.659	205592096	213080864	7.48877	SOD1, SCAF4, HUNK, C13H21orf63, C21orf59, SYNJ1, PAXBP1, C21orf62, OLIG2, OLIG1, GART, SON, DONSON, CRYZL1, ITSN1, ATP50, SLC5A3, MRPS6, KCNE2, SMIM11, KCNE1, RCAN1, CLIC6, RUNX1, SETD4, CBR1[11], CBR3, DOPEY2, MORC3, CHAF1B, CLDN14, SIM2, HLCS, TTC3[12], DSCR3, DYRK1A, KCNJ6, KCNJ15, ERG, PSMG1, BRWD1
68	17	44994612	35.239	44842168	45017968	0.1758	EPB41L1, AAR2
69	17	46807224	36.68	46510460	47273608	0.763148	RPRD1B, TGM2, KIAA1755, BPI, LBP[13], ADIG[14], SLC32A1*, ACTR5*, PPP1R16B*
70	17	52238224	38.5	50959688	53585528	2.62584	SRSF6, L3MBTL1, SGK2, IFT52, GTSF1L, MYBL2, TOX2, GDAP1L1, FITM2[15], R3HDML, HNF4A, TTPAL, SERINC3, PKIG[16], ADA, KCNK15, RIMS4, WISP2[17], YWHAB, PABPC1L, TOMM34, STK4, KCNS1, WFDC5, PI3, SLPI, MATN4, SDC4, SYS1, WFDC2, E4, UPTI, PTI, SPINT3, PIGT, WFDC6, WFDC8, WFDC10AL, WFDC9, WFDC10A, WFDC13, SPINT4
[1]	Wu Y, Gao H, Li HX, Tabara Y, Nakatochi M, Chiu YF, Park EJ, Wen WQ, Adair LS, Borja JB et al: A meta-analysis of genome-wide association studies for adiponectin levels in East Asians identifies a novel locus near WDR11-FGFR2. Hum Mol Genet 2014, 23:1108-1119.
[2]	Mussig K, Remer T, Haupt A, Gallwitz B, Fritsche A, Haring HU, Maser-Gluth C: 11 beta-hydroxysteroid dehydrogenase 2 activity is elevated in severe obesity and negatively associated with insulin sensitivity.Obesity 2008, 16:1256-1260.
[3]	Chowdhury NI, Souza RP, Tiwari AK, Brandl EJ, Sicard M, Meltzer HY, Lieberman JA, Kennedy JL, Muller DJ: Investigation of melanocortin system gene variants in antipsychotic-induced weight gain. World J Biol Psychiatry 2014, 15:251-258.
[4]	Fontanesi L, Schiavo G, Galimberti G, Calo DG, Scotti E, Martelli PL, Buttazzoni L, Casadio R, Russo V: A genome wide association study for backfat thickness in Italian Large White pigs highlights new regions affecting fat deposition including neuronal genes. BMC Genomics 2012, 13:583.
[5]	Weissglas-Volkov D, Calkin AC, Tusie-Luna T, Sinsheimer JS, Zelcer N, Riba L, Tino AM, Ordonez-Sanchez ML, Cruz-Bautista I, Aguilar-Salinas CA et al: The N342S MYLIP polymorphism is associated with high total cholesterol and increased LDL receptor degradation in humans. J Clin Invest 2011, 121:3062-3071.
[6]	Huber J, Kiefer FW, Zeyda M, Ludvik B, Silberhumer GR, Prager G, Zlabinger GJ, Stulnig TM: CC chemokine and CC chemokine receptor profiles in visceral and subcutaneous adipose tissue are altered in human obesity. J Clin Endocr Metab 2008, 93:3215-3221.
[7]	Comyn SA, Pilgrim D: Lack of developmental redundancy between Unc45 proteins in zebrafish muscle development. PloS ONE 2012, 7:e48861.
[8]	Beyer I, Njemini R, Bautmans I, Demanet C, Bergmann P, Mets T: Inflammation-related muscle weakness and fatigue in geriatric patients. Exp Gerontol 2012, 47:52-59.
[9]	Economou EV, Malamitsi-Puchner AV, Pitsavos CP, Kouskouni EE, Magaziotou-Elefsinioti I, Damianaki-Uranou D, Stefanadis CI, Creatsas G: Negative association between circulating total homocysteine and proinflammatory chemokines MCP-1 and RANTES in prepubertal lean, but not in obese, children. J Cardiovasc Pharmacol 2004, 44:310-315.
[10]	Sullivan K, El-Hoss J, Quinlan KG, Deo N, Garton F, Seto JT, Gdalevitch M, Turner N, Cooney GJ, Kolanczyk M et al: NF1 is a critical regulator of muscle development and metabolism. Hum Mol Genet 2014, 23:1250-1259.
[11]	Bennetzen MF: Investigations of the endocannabinoid system in adipose tissue: effects of obesity/ weight loss and treatment options. Dan Med Bull 2011, 58:B4269.
[12]	Ma J, Yang J, Zhou L, Zhang Z, Ma H, Xie X, Zhang F, Xiong X, Cui L, Yang H et al: Genome-wide association study of meat quality traits in a White DurocxErhualian F2 intercross and Chinese Sutai pigs. PLoS ONE 2013, 8:e64047.
[13]	Jerez-Timaure NC, Eisen EJ, Pomp D: Fine mapping of a QTL region with large effects on growth and fatness on mouse chromosome 2. Physiol Genomics 2005, 21:411-422.
[14]	Carroll WX, Kalupahana NS, Booker SL, Siriwardhana N, Lemieux M, Saxton AM, Moustaid-Moussa N: Angiotensinogen gene silencing reduces markers of lipid accumulation and inflammation in cultured adipocytes. Front Endocrinol 2013, 4:10.
[15]	Kadereit B, Kumar P, Wang WJ, Miranda D, Snapp EL, Severina N, Torregroza I, Evans T, Silver DL: Evolutionarily conserved gene family important for fat storage. P Natl Acad Sci USA 2008, 105:94-99.
[16]	Chen X, Hausman BS, Luo GB, Zhou G, Murakami S, Rubin J, Greenfield EM: Protein Kinase Inhibitor gamma Reciprocally Regulates Osteoblast and Adipocyte Differentiation by Downregulating Leukemia Inhibitory Factor. Stem Cells 2013, 31:2789-2799.
[17]	Romacho T, Elsen M, Rohrborn D, Eckel J: Adipose tissue and its role in organ crosstalk. Acta Physiol (Oxf) 2014, 210:733-753.
Genes in bold characters represent both, those with a direct influence on the appropriate trait and those with an effect on the related traits.
