# Supplementary material for: Genome-wide QTL mapping of nine body composition and bone mineral density traits in pigs
Source: Genet Sel Evol. 2014 Oct 28;46(1):68. doi: 10.1186/s12711-014-0068-2 (PMC4210560; doi:10.1186/s12711-014-0068-2)
Supplement: Additional file 8: — Genome-wide confidence intervals for LeanPC. Description: The consecutive QTL number based on Additional file 1 is given for each confidence interval (CI) as well as chromosome, peak-position with respective LRT-value, CI position in bp and distance in Mb. Genes listed in the last column are all known, characterized genes according to Ensembl and NCBI genome browsers. Genes in bold characters are candidate genes that are based on a literature search for related traits and pathways in the pig and other species. Genes that were shown to be associated with related traits in Fan et al. [39] are marked with asterisks. [file 12711_2014_68_MOESM8_ESM.xlsx]

## Sheet: Tabelle1
QTL	Chr	Peak	LRT	CI start	CI end	Distance	Genes
5	1	132913072	35.24	130351360	135347616	4.99626	UNC13C, WDR72, ONECUT1, FAM214A, ARPP-19, MYO5A, MYO5C, GNB5, BCL2L10, MAPK6, LEO1, TMOD3[1], SCG3[2], LYSMD2, TMOD2, DMXL2, GLDN, CYP19A2, TNFAIP8L3, AP4E1, SPPL2A, TRPM7, USP50, USP8, GABPB1, HDC, SLC27A2, ATP8B4
6	1	142530416	31.86	140783920	143602160	2.81824	SLC30A4, GATM, SPATA5L1, C15orf48, SLC28A2, SHF, DUOX1, DUOXA2, DUOXA1, SORD, C1H15orf43, TRIM69, B2M, PATL2, SPG11, EIF3J, CTDSPL2, FRMD5, WDR76, MFAP1, HYPK, SERINC4, SERF2, ELL3, GRP-58, CATSPER2, STRC, CKMT1B, TP53BP1, PPIP5K1, MAP1A, TUBGCP4, ZSCAN29, ADAL, LCMT2, TGM7, TGM5, CCNDBP1, EPB42, TMEM62, UBR1, TTBK2, CDAN1, STARD9
8	1	305871456	31.76	305702176	305947872	0.245696	MED27
10	2	7816376	36.3	7042454	8150438	1.10798	MACROD1*, FLRT1*, OTUB1*, NAA40*, RCOR2, MARK2*[3], C11orf84*, C2H11orf95, RTN3, ATL3, PLA2G16[4], HRASLS5, LGALS12[5], SLC22A8
12	2	125604904	32.18	125497160	126067136	0.569976	SEMA6A
13	2	133237232	54.78	129544104	135064176	5.52007	PRR16, FTMT, SRFBP1, LOX, ZNF474, SNCAIP[6], SNX24, PRDM6, CEP120, CSNK1G3, ZNF608[7,8], GRAMD3, ALDH7A1, C5orf48, PHAX,
14	2	138839152	32.38	137977488	139113216	1.13573	HINT1, LYRM7, CDC42SE2, RAPGEF6
16	2	153772592	38.02	153116000	153937536	0.821536	PRELID2[9], GRXCR2, SH3RF2, LARS
21	4	1221214	33.08	441080	1983730	1.54265	TONSL, VPS28, ZIP4[10], CPSF1, ADCK5, SLC52A2, FBXL6, TMEM249, SPATC1, SCRT1, DGAT1[11], HSF1, MROH1, FAM203A, KIAA1875, MAF1[12], SHARPIN, GPAA1, PARP10, EXOSC4, OPLAH, CCDC166, PYCRL, EEF1D, MROH6, GSDMD, RHPN1, ZC3H3, GLI4, GPIHBP1, LY6H, TOP1MT, ZNF696, MROH5, GPR20, SLC45A4
22	4	4152882	41.66	3913322	4340546	0.427224	COL22A1, FAM135B
23	4	6502282	40.56	5909398	9668594	3.7592	ZFAT, ST3GAL1, NDRG1, TG[13], WISP1, SLA, PHF20L1, TMEM71, LRRC6, OC90
27	6	9245606	38.92	7190822	10032902	2.84208	CMIP[14], GAN, CDYL2, CLEC3A[15], WWOX[16], VAT1L
33	6	42553268	31.94	41551592	43270832	1.71924	ZNF568, ZNF829, ZNF793, ZNF585A, ZNF383, ZNF527, ZNF569, ZNF83, ZNF850, ZNF420, ZNF850, ZNF790, ZFP30, ZNF573, DPF1, PPP1R14A, SPINT2, CPI17, C6H19orf33, YIF1B, KCNK6, CATSPERG, PSMD8, GGN, SPRED3, FAM98C, RASGRP4, RYR1[17], MAP4K1, EIF3K, ACTN4, CAPN12, LGALS7, ECH1, RINL, SIRT2, LGALS4, NFKBIB, SARS2
34	6	80762224	34.52	80613088	80836904	0.223816	no genes
34	6	84321816	34.32	81627536	85080560	3.45302	ZCCHC17, SERINC2, H-FABP [FAB3][18,19,20], PEF1, TINAGL1, HCRTR1[21], COL16A1, BAI2, SPOCD1, PTP4A2, KHDRBS1, FAM167B, IQCC, TMEM234, DCDC2B, EIFeI, TXLNA, BSDC1, TSSK3, LCK, ZBTB8A, RBBP4, ZBTB8OS, SYNC, KIAA1522, YARS, S100PBP, FNDC5[22], HPCA, TMEM54, TRIM62, ZNF362, PHC2, CSMD2, ZSCAN20, C1orf94, PTAFR, ZMYM4
36	6	136944528	50.9	133183304	137558432	4.37513	RPE65, WLS, GPR177, DIRAS3[23], SERBP1, IL12RB2, IL23RA, SLC35D1, C1orf141, PDE4B[24,25,26,27], LEPROT[25,26,27], DNAJC6[25,26], AK3L1[25,26], JAK1[25], RAVER2, CACHD1, UBE2U, ROR1, PGM1[28,29], EFCAB7, ALG6
41	7	107850144	42.76	106948120	109413032	2.46491	NRXN3[30,31], DIO2[32]
42	7	113846200	41.8	113006080	116355960	3.34988	FLRT2, GALC[33]
43	7	117912216	41.14	117489560	120230104	2.74054	FOXN3, EFCAB11, TDP1, KCNK13, PSMC1, NRDE2, CALM1, TTC7B[34], RPS6KA5, C14orf159, GPR68, CCDC88C, SMEK1, CATSPERB, TC2N, FBLN5, TRIP11, ATXN3
45	7	127671824	31.42	125725488	128415576	2.69009	BCL11B, SETD3, CCNK, CCDC85C, HHIPL1, EML2
49	11	5003096	32.26	3388163	5160426	1.77226	ATP8A2, RNF6, CDK8, WASF3, GPR12, USP12, RPL21, RASL11A, GTF3A[35], MTIF3[36], LNX2, POLR1D, GSX1, PDX1, FLT3, URAD, CDX-2,
51	11	22076194	44.62	21674904	22741768	1.06686	CPB2, ZC3H13, SPERT, SIAH3, FAM194B, COG3, GPALPP1, NUFIP1[37]
52	11	27836750	39.6	27173626	28472668	1.29904	only uncharacterized genes
54	12	14888298	31.56	14714488	15183214	0.468726	PECAM1, TEX2, ERN1, ICAM2, C12H17orf72, SCN4A, CD79B, GH1[38,39], PSMC5, SMARCD2, TBP10, FTSJ3, DDX42, CCDC47, STRADA
59	13	212637744	33	212000704	213283216	1.28251	KCNJ15, ERG, PSMG1, BRWD1
60	15	20651990	35.28	20393436	20723608	0.330172	only uncharacterized genes
60	15	23479404	38.44	23014224	25276024	2.2618	only uncharacterized genes
61	15	28926464	45.34	27989050	31794390	3.80534	EN1[40], MARCO, C1QL2, STEAP3, C2orf76, DBI[41,42], PROC, MAP3K2, ERCC3, BIN1, GYPC[43], CNTNAP5,
62	15	38347952	31.86	34435744	38568140	4.1324	TSN[44], MKI67, CLASP1, TFCP2L1, GLI2, PTPN18[45], SCTR, TMEM177, PTPN4[45], EPB41L5, TMEM185B, RALB, DLGAP2[45], CLN8, ARHGEF10, MYOM2, KBTD11
64	16	23868046	32.84	22597994	24406510	1.80852	RANBP3L, SLC1A3, NIPBL, C5orf42, NUP155, WDR70, GDNF[46]
66	17	1769074	35.12	159735	2981526	2.82179	LONRF1, KIAA1456, DLC1, C17Horf48, SGCZ[47]
67	17	9188607	38.02	9156394	9424272	0.267878	FAT1
[1]	Qiu J, Cheng R, Zhou XY, Zhu JG, Zhu C, Qin DN, Kou CZ, Guo XR: Gene expression profiles of adipose tissue of high-fat diet-induced obese rats by cDNA microarrays. Mol Biol Rep 2010, 37:3691-3695.
[2]	Tanabe A, Yanagiya T, Iida A, Saito S, Sekine A, Takahashi A, Nakamura T, Tsunoda T, Kamohara S, Nakata Y et al: Functional single-nucleotide polymorphisms in the secretogranin III (SCG3) gene that form secretory granules with appetite-related neuropeptides are associated with obesity. J Clin Endocrinol Metab 2007, 92:1145-1154.
[3]	Hurov JB, Huang M, White LS, Lennerz J, Choi CS, Cho YR, Kim HJ, Priori JL, Piwnica-Worms D, Cantley LC et al: Loss of the Par-1b/MARK2 polarity kinase leads to increased metabolic rate, decreased adiposity, and insulin hypersensitivity in vivo. P Natl Acad Sci USA 2007, 104:5680-5685.
[4]	Iyer A, Lim J, Poudyal H, Reid RC, Suen JY, Webster J, Prins JB, Whitehead JP, Fairlie DP, Brown L: An Inhibitor of Phospholipase A(2) Group IIA Modulates Adipocyte Signaling and Protects Against Diet-Induced Metabolic Syndrome in Rats. Diabetes 2012, 61:2320-2329.
[5]	Yang RY, Yu L, Graham JL, Hsu DK, Lloyd KCK, Havel PJ, Liu FT: Ablation of a galectin preferentially expressed in adipocytes increases lipolysis, reduces adiposity, and improves insulin sensitivity in mice. P Natl Acad Sci USA 2011, 108:18696-18701.
[6]	Li X, Tamashiro KLK, Liu Z, Bello NT, Wang X, Aja S, Bi S, Ladenheim EE, Ross CA, Moran TH et al: A novel obesity model: synphilin-1-induced hyperphagia and obesity in mice. Int J Obesity 2012, 36:1215-1221.
[7]	Ntalla I, Panoutsopoulou K, Vlachou P, Southam L, Rayner NW, Zeggini E, Dedoussis GV: Replication of Established Common Genetic Variants for Adult BMI and Childhood Obesity in Greek Adolescents: The TEENAGE Study. Ann Hum Genet 2013, 77:268-274.
[8]	Graff M, Ngwa JS, Workalemahu T, Homuth G, Schipf S, Teumer A, Volzke H, Wallaschofski H, Abecasis GR, Edward L et al: Genome-wide analysis of BMI in adolescents and young adults reveals additional insight into the effects of genetic loci over the life course. Hum Mol Genet 2013, 22:3597-3607.
[9]	Nolan DK, Sutton B, Haynes C, Johnson J, Sebek J, Dowdy E, Crosslin D, Crossman D, Sketch MH, Granger CB et al: Fine mapping of a linkage peak with integration of lipid traits identifies novel coronary artery disease genes on chromosome 5. BMC Genet 2012, 13:12.
[10]	Noh H, Paik HY, Kim J, Chung J: The alteration of zinc transporter gene expression is associated with inflammatory markers in obese women. Biol Trace Elem Res 2014, 158:1-8.
[11]	Dunner S, Sevane N, Garcia D, Leveziel H, Williams JL, Mangin B, Valentini A: Genes involved in muscle lipid composition in 15 European Bos taurus breeds. Anim Genet 2013, 44:493-501.
[12]	Rideout EJ, Marshall L, Grewal SS: Drosophila RNA polymerase III repressor Maf1 controls body size and developmental timing by modulating tRNAiMet synthesis and systemic insulin signaling. Proc Natl Acad Sci U S A 2012, 109:1139-1144.
[13]	Hou GY, Yuan ZR, Zhou HL, Zhang LP, Li JY, Gao X, Wang DJ, Gao HJ, Xu SZ: Association of thyroglobulin gene variants with carcass and meat quality traits in beef cattle. Mol Biol Rep 2011, 38:4705-4708.
[14]	Wu Y, Gao H, Li HX, Tabara Y, Nakatochi M, Chiu YF, Park EJ, Wen WQ, Adair LS, Borja JB et al: A meta-analysis of genome-wide association studies for adiponectin levels in East Asians identifies a novel locus near WDR11-FGFR2. Hum Mol Genet 2014, 23:1108-1119.
[15]	Karlsson C, Dehne T, Lindahl A, Brittberg M, Pruss A, Sittinger M, Ringe J: Genome-wide expression profiling reveals new candidate genes associated with osteoarthritis. Osteoarthr Cartilage 2010, 18:581-592.
[16]	Wang K, Li WD, Zhang CK, Wang ZH, Glessner JT, Grant SFA, Zhao HY, Hakonarson H, Price RA: A Genome-Wide Association Study on Obesity and Obesity-Related Traits. PLoS ONE 2011, 6:e18939.
[17]	Stratz P, Wellmann R, Preuss S, Wimmers K, Bennewitz J: Genome-wide association analysis for growth, muscularity and meat quality in Pietrain pigs. Anim Genet 2014, 45:350-356.
[18]	Gerbens F, de Koning DJ, Harders FL, Meuwissen TH, Janss LL, Groenen MA, Veerkamp JH, Van Arendonk JA, te Pas MF: The effect of adipocyte and heart fatty acid-binding protein genes on intramuscular fat and backfat content in Meishan crossbred pigs. J Anim Sci 2000, 78:552-559.
[19]	Gerbens F, van Erp AJ, Harders FL, Verburg FJ, Meuwissen TH, Veerkamp JH, te Pas MF: Effect of genetic variants of the heart fatty acid-binding protein gene on intramuscular fat and performance traits in pigs. J Anim Sci 1999, 77:846-852.
[20]	Chmurzynska A: The multigene family of fatty acid-binding proteins (FABPs): Function, structure and polymorphism. J Appl Genet 2006, 47:39-48.
[21]	Perez-Leighton CE, Boland K, Teske JA, Billington C, Kotz CM: Behavioral responses to orexin, orexin receptor gene expression, and spontaneous physical activity contribute to individual sensitivity to obesity. Am J Physiol-Endoc M 2012, 303:E865-E874.
[22]	Huh JY, Dincer F, Mesfum E, Mantzoros CS: Irisin stimulates muscle growth-related genes and regulates adipocyte differentiation and metabolism in humans. Int J Obes 2014, [Epub ahead of print].
[23]	Sadkowski T, Ciecierska A, Majewska A, Oprzadek J, Dasiewicz K, Ollik M, Wicik Z, Motyl T: Transcriptional background of beef marbling - Novel genes implicated in intramuscular fat deposition. Meat Sci 2014, 97:32-41.
[24]	Lee KT, Byun MJ, Kang KS, Park EW, Lee SH, Cho S, Kim H, Kim KW, Lee T, Park JE et al: Neuronal Genes for Subcutaneous Fat Thickness in Human and Pig Are Identified by Local Genomic Sequencing and Combined SNP Association Study. PLoS ONE 2011, 6:e16356.
[25]	Okumura N, Matsumoto T, Hayashi T, Hirose K, Fukawa K, Itou T, Uenishi H, Mikawa S, Awata T: Genomic regions affecting backfat thickness and cannon bone circumference identified by genome-wide association study in a Duroc pig population. Anim Genet 2013, 44:454-457.
[26]	Kim JH, Ovilo C, Park EW, Fernndez A, Lee JH, Jeon JT, Lee JG: Minimizing a QTL region for intramuscular fat content by characterizing the porcine Phosphodiesterase 4B (PDE4B) gene. Bmb Rep 2008, 41:466-471.
[27]	Lee KT, Byun MJ, Kang KS, Hwang H, Park EW, Kim JM, Kim TH, Lee SH: Single nucleotide polymorphism association study for backfat and intramuscular fat content in the region between SW2098 and SW1881 on pig chromosome 6. J Anim Sci 2012, 90:1081-1087.
[28]	Gloria-Bottini F, Magrini A, Antonacci E, La Torre M, Di Renzo L, De Lorenzo A, Bergamaschi A, Bottini E: Phosphoglucomutase genetic polymorphism and body mass. Am J Med Sci 2007, 334:421-425.
[29]	Claire D'Andre H, Paul W, Shen X, Jia X, Zhang R, Sun L, Zhang X: Identification and characterization of genes that control fat deposition in chickens. J Anim Sci Biotechnol 2013, 4:43.
[30]	Lim U, Ernst T, Wilkens LR, Albright CL, Lum-Jones A, Seifried A, Buchthal SD, Novotny R, Kolonel LN, Chang L et al: Susceptibility Variants for Waist Size in Relation to Abdominal, Visceral, and Hepatic Adiposity in Postmenopausal Women. J Acad Nutr Diet 2012, 112:1048-1055.
[31]	Schmid PM, Heid I, Buechler C, Steege A, Resch M, Birner C, Endemann DH, Riegger GA, Luchner A: Expression of fourteen novel obesity-related genes in zucker diabetic fatty rats. Cardiovasc Diabetol 2012, 11:48.
[32]	Marsili A, Aguayo-Mazzucato C, Chen T, Kumar A, Chung M, Lunsford EP, Harney JW, Thuy VT, Gianetti E, Ramadan W et al: Mice with a Targeted Deletion of the Type 2 Deiodinase Are Insulin Resistant and Susceptible to Diet Induced Obesity. PLoS ONE 2011, 6:e20832.
[33]	Sato S, Hasebe H, Sato S, Asahi Y, Hayashi T, Kobayashi E, Sugimoto Y: High-resolution physical mapping and construction of a porcine contig spanning the intramuscular fat content QTL. Anim Genet 2006, 37:113-120.
[34]	Morton NM, Nelson YB, Michailidou Z, Di Rollo EM, Ramage L, Hadoke PWF, Seckl JR, Bunger L, Horvat S, Kenyon CJ et al: A Stratified Transcriptomics Analysis of Polygenic Fat and Lean Mouse Adipose Tissues Identifies Novel Candidate Obesity Genes. PLoS ONE 2011, 6:e23944.
[35]	Perrini S, Laviola L, Cignarelli A, Melchiorre M, De Stefano F, Caccioppoli C, Natalicchio A, Orlando MR, Garruti G, De Fazio M et al: Fat depot-related differences in gene expression, adiponectin secretion, and insulin action and signalling in human adipocytes differentiated in vitro from precursor stromal cells. Diabetologia 2008, 51:155-164.
[36]	McCaffery JM, Papandonatos GD, Peter I, Huggins GS, Raynor HA, Delahanty LM, Cheskin LJ, Balasubramanyam A, Wagenknecht LE, Wing RR et al: Obesity susceptibility loci and dietary intake in the Look AHEAD Trial. Am J Clin Nutr 2012, 95:1477-1486.
[37]	Cha S, Yu H, Kim JY: Bone Mineral Density-Associated Polymorphisms Are Associated with Obesity-Related Traits in Korean Adults in a Sex-Dependent Manner. PLoS ONE 2012, 7:e53013.
[38]	McMenamin SK, Minchin JE, Gordon TN, Rawls JF, Parichy DM: Dwarfism and increased adiposity in the gh1 mutant zebrafish vizzini. Endocrinology 2013, 154:1476-1487.
[39]	Fontanesi L, Galimberti G, Calo DG, Fronza R, Martelli PL, Scotti E, Colombo M, Schiavo G, Casadio R, Buttazzoni L et al: Identification and association analysis of several hundred single nucleotide polymorphisms within candidate genes for back fat thickness in Italian Large White pigs using a selective genotyping approach. J Anim Sci 2012, 90:2450-2464.
[40]	Yamamoto Y, Gesta S, Lee KY, Tran TT, Saadatirad P, Kahn CR: Adipose depots possess unique developmental gene signatures. Obesity 2010, 18:872-878.
[41]	Knudsen J, Neergaard TBF, Gaigg B, Jensen MV, Hansen JK: Role of acyl-CoA binding protein in acyl-CoA metabolism and acyl-CoA-mediated cell signaling. J Nutr 2000, 130:294s-298s.
[42]	Conti E, Tremolizzo L, Bomba M, Uccellini O, Rossi MS, Raggi ME, Neri F, Ferrarese C, Nacinovich R: Reduced fasting plasma levels of diazepam-binding inhibitor in adolescents with anorexia nervosa. Int J Eat Disord 2013, 46:626-629.
[43]	Fowler KE, Pong-Wong R, Bauer J, Clemente EJ, Reitter CP, Affara NA, Waite S, Walling GA, Griffin DK: Genome wide analysis reveals single nucleotide polymorphisms associated with fatness and putative novel copy number variants in three pig breeds. BMC Genomics 2013, 14:784.
[44]	Brommage R, Desai U, Revelli JP, Donoviel DB, Fontenot GK, DaCosta CM, Smith DD, Kirkpatrick LL, Coker KJ, Donoviel MS et al: High-throughput screening of mouse knockout lines identifies true lean and obese phenotypes. Obesity 2008, 16:2362-2367.
[45]	Do DN, Strathe AB, Ostersen T, Jensen J, Mark T, Kadarmideen HN: Genome-Wide Association Study Reveals Genetic Architecture of Eating Behavior in Pigs and Its Implications for Humans Obesity by Comparative Mapping. PLoS ONE 2013, 8:e71509.
[46]	Mwangi SM, Nezami BG, Obukwelu B, Anitha M, Marri S, Fu P, Epperson MF, Le NA, Shanmugam M, Sitaraman SV et al: Glial cell line-derived neurotrophic factor protects against high-fat diet-induced obesity. Am J Physiol Gastrointest Liver Physiol 2014, 306:G515-525.
[47]	Zhao W, Wineinger NE, Tiwari HK, Mosley TH, Broeckel U, Arnett DK, Kardia SLR, Kabagambe EK, Sun YV: Copy Number Variations Associated With Obesity-Related Traits in African Americans: A Joint Analysis Between GENOA and HyperGEN. Obesity 2012, 20:2431-2437.
Genes in bold characters represent both, those with a direct influence on the appropriate trait and those with an effect on the related traits.
