# Supplementary material for: Genome-wide QTL mapping of nine body composition and bone mineral density traits in pigs
Source: Genet Sel Evol. 2014 Oct 28;46(1):68. doi: 10.1186/s12711-014-0068-2 (PMC4210560; doi:10.1186/s12711-014-0068-2)
Supplement: Additional file 9: — Genome-wide confidence intervals for Weight. Description: The consecutive QTL number based on Additional file 1 is given for each confidence interval (CI) as well as chromosome, peak-position with respective LRT-value, CI position in bp and distance in Mb. Genes listed in the last column are all known, characterized genes according to Ensembl and NCBI genome browsers. Genes in bold characters are candidate genes that are based on a literature search for related traits and pathways in the pig and other species. Genes that were shown to be associated with related traits in Fan et al. [39] are marked with asterisks. [file 12711_2014_68_MOESM9_ESM.xlsx]

## Sheet: Tabelle1
QTL	Chr	Peak	LRT	CI start	CI end	Distance	Genes
2	1	108245560	32.38	107871792	109893944	2.02215	CTIF, SMAD7, DYM, C1H18orf32, RPL17, LIPG[1], ACAA2[2], MYO5B, CCDC11, MBD1, CXXC1, SKA1
4	1	126948560	32.239	124017056	128274928	4.25787	BNIP2, GTF2A2, GCNT3, FAM81A, MYO1E, CCNB2, RNF111, SLTM, ADAM10, LIPC[3], AQP9, ALDH1A2, POLR2M, GCOM1, CGNL1, ZNF280D, MNS1, TEX9, RFX7
10	2	8041150	32	7816376	8537748	0.721372	LGALS12[4], SLC22A8, SLC22A6, CHRM1[5], SLC3A2, WDR74, STX5, NXF1, TMEM223, TAF6L, POLR2G, ZBTB3, TTC9C, HNRNPUL2, GNG3[6], BSCL2[7], UBXN1, C11orf83, METTL12, INTS5, GANAB, B3GAT3, ROM1, EML3, MTA2, TUT1, EEF1G
13	2	133150512	37.899	129544104	133619056	4.07495	PRR16, FTMT, SRFBP1, LOX, ZNF474, SNCAIP[8], SNX24, PRDM6, CEP120, CSNK1G3, ZNF608[9,10]
15	2	143821696	33.14	142695248	144808832	2.11358	TXNDC15, H2AFY, NEUROG1, CXCL14[11], SLC25A48, IL9, LECT2[12], TGFBI, TRPC7*, SMAD5*, SPOCK1*
17	3	2293342	32.039	1789109	4196549	2.40744	MAD1L1, GNA12, AMZ1, BRAT1, IQCE, TTYH3, LFNG, GRIFIN, CHST12, SDK1,
18	3	11450212	31.439	10743574	11756686	1.01311	WBSCR28, WBSCR27, CLDN4, ELN, LIMK1, EIF4H, LAT2, RFC2[13], CLIP2, GTF2IRD1, GTF2I, NCF1, GTF2IRD2, WBSCR16, GATSL2
19	3	135141312	38.479	135018528	135230176	0.211648	ADAM17, IAH1, CPSF3, ITGB1BP1, ADAM17, YWHAQ, ASAP2
20	3	136568704	37.96	136209872	136747536	0.537664	only uncharacterized genes
27	6	8723052	53.279	7334450	9257070	1.92262	GAN, CDYL2
29	6	19467326	32.76	17461058	19679106	2.21805	GPR114, CCDC135, GPR56, GPR97, KATNB1, KIFC3, ZNF319, TEPP, CNGB1, USB1, MMP15[14], C6H16orf80, CSNK2A2, PRSS54, GINS3, CNOT1, NDRG4, GOT2
30	6	26053354	33.819	24198500	26137432	1.93893	HSF4, FBXL8, TMEM208, FHOD1, EXOC3L1, E2F4, ELMO3, LRRC29, NHE5, PLEKHG4, KCTD19, LRRC36, TPPP3, ZDHHC1, HSD11B2[15], ATP6V0D1, AGRP[16], FAM65A, CTCF, EDC4, THAP11, CENPT, TSNAXIP1, RANBP10, NFATC3, DUS2, DDX28, DPEP2, DPEP3, SLC12A4, PRMT7, SMPD3
32	6	37403520	45.76	37100908	37714128	0.61322	only uncharacterized genes
38	7	15831104	32.359	15246025	16362415	1.11639	ID4[17]
48	10	9467996	35.18	9158879	10019622	0.860743	GPATCH2, SPATA17
55	12	42365148	35.439	42109096	44300792	2.1917	TMEM132E, CCL11[18], CCL2[18,19,20], CCL8[18], CCL1, ASIC2, SPACA3, TMEM98, MYO1D, CDK5R1, PSMD11
56	12	57412812	39.8	54426112	58479956	4.05384	ALOX15[21,22], SLC16A11, SLC16A13, BCL6B, C12H17orf49, RNASEK, ALOX12[23], CLEC10A, ASGR2, SLC2A4, CLDN7, ELP5, GABARAP, PHF23, ACADVL[24], NEURL4, ACAP1, KCTD11, TMEM95, TNK1, PLSCR3[25], POLR2A, ZBTB4, CHRNB1, FGF11, TMEM102, C17orf74, SPEM1, NLGN2, DNAH2[26], EFNB3, WRAP53, TP53, ATP1B2, SAT2, FXR2[27], SOX15, CD68, EIF4A1, SENP3, LSDM1, KDM6B, NAA38, INHBA[28], CHD3, KCNAB3, TRAPPC1, CNTROB, …
57	13	14055014	37.38	13334970	14176530	0.84156	RARB, TOP2B
59	13	211609024	35.899	211162720	212668592	1.50587	KCNJ15, ERG
72	18	41247944	36.079	40594564	44808672	4.21411	ELMO1, AOAH, ANLN, KIAA0895, SEPT7, HERPUD2, TBX20, DPY19L2, DPY19L1, NPSR1, BMPER, BBS9[34], RP9, NT5C3A, FKBP9, KBTBD2[35], LSM5, AVL9
[1]	Miksztowicz V, Schreier L, McCoy M, Lucero D, Fassio E, Billheimer J, Rader DJ, Berg G: Role of SN1 Lipases on Plasma Lipids in Metabolic Syndrome and Obesity. Arterioscler Thromb Vasc Biol 2014, 34:669-675.
[2]	Nakamura MT, Yudell BE, Loor JJ: Regulation of energy metabolism by long-chain fatty acids. Prog Lipid Res 2014, 53:124-144.
[3]	Yin RX, Wu DF, Aung LH, Yan TT, Cao XL, Long XJ, Miao L, Liu WY, Zhang L, Li M: Several lipid-related gene polymorphisms interact with overweight/obesity to modulate blood pressure levels. Int J Mol Sci 2012, 13:12062-12081.
[4]	Yang RY, Yu L, Graham JL, Hsu DK, Lloyd KCK, Havel PJ, Liu FT: Ablation of a galectin preferentially expressed in adipocytes increases lipolysis, reduces adiposity, and improves insulin sensitivity in mice. P Natl Acad Sci USA 2011, 108:18696-18701.
[5]	Ma JW, Yang J, Zhou LS, Zhang ZY, Ma HB, Xie XH, Zhang F, Xiong XW, Cui LL, Yang H et al: Genome-Wide Association Study of Meat Quality Traits in a White Duroc x Erhualian F2 Intercross and Chinese Sutai Pigs. PLoS ONE 2013, 8:e64047.
[6]	Schwindinger WF, Borrell BM, Waldman LC, Robishaw JD: Mice lacking the G protein gamma(3)-subunit show resistance to opioids and diet induced obesity. Am J Physiol Regul Integr Comp Physiol. 2009, 297:R1494-R1502.
[7]	Liu L, Jiang Q, Wang X, Zhang Y, Lin RC, Lam SM, Shui G, Zhou L, Li P, Wang Y et al: Adipose-specific knockout of Seipin/Bscl2 results in progressive lipodystrophy. Diabetes 2014, 63:2320-2331.
[8]	Li X, Tamashiro KLK, Liu Z, Bello NT, Wang X, Aja S, Bi S, Ladenheim EE, Ross CA, Moran TH et al: A novel obesity model: synphilin-1-induced hyperphagia and obesity in mice. Int J Obesity 2012, 36:1215-1221.
[9]	Ntalla I, Panoutsopoulou K, Vlachou P, Southam L, Rayner NW, Zeggini E, Dedoussis GV: Replication of Established Common Genetic Variants for Adult BMI and Childhood Obesity in Greek Adolescents: The TEENAGE Study. Ann Hum Genet 2013, 77:268-274.
[10]	Graff M, Ngwa JS, Workalemahu T, Homuth G, Schipf S, Teumer A, Volzke H, Wallaschofski H, Abecasis GR, Edward L et al: Genome-wide analysis of BMI in adolescents and young adults reveals additional insight into the effects of genetic loci over the life course. Hum Mol Genet 2013, 22:3597-3607.
[11]	Tanegashima K, Okamoto S, Nakayama Y, Taya C, Shitara H, Ishii R, Yonekawa H, Minokoshi Y, Hara T: CXCL14 deficiency in mice attenuates obesity and inhibits feeding behavior in a novel environment. PLoS ONE 2010, 5:e10321.
[12]	Okumura A, Unoki-Kubota H, Matsushita Y, Shiga T, Moriyoshi Y, Yamagoe S, Kaburagi Y: Increased serum leukocyte cell-derived chemotaxin 2 (LECT2) levels in obesity and fatty liver. Biosci Trends 2013, 7:276-283.
[13]	Fontanesi L, Galimberti G, Calo DG, Fronza R, Martelli PL, Scotti E, Colombo M, Schiavo G, Casadio R, Buttazzoni L et al: Identification and association analysis of several hundred single nucleotide polymorphisms within candidate genes for back fat thickness in Italian Large White pigs using a selective genotyping approach. J Anim Sci 2012, 90:2450-2464.
[14]	Tinahones FJ, Coin-Araguez L, Mayas MD, Garcia-Fuentes E, Hurtado-Del-Pozo C, Vendrell J, Cardona F, Calvo RM, Obregon MJ, El Bekay R: Obesity-associated insulin resistance is correlated to adipose tissue vascular endothelial growth factors and metalloproteinase levels. BMC Physiol 2012, 12:4.
[15]	Mussig K, Remer T, Haupt A, Gallwitz B, Fritsche A, Haring HU, Maser-Gluth C: 11beta-hydroxysteroid dehydrogenase 2 activity is elevated in severe obesity and negatively associated with insulin sensitivity. Obesity 2008, 16:1256-1260.
[16]	Chowdhury NI, Souza RP, Tiwari AK, Brandl EJ, Sicard M, Meltzer HY, Lieberman JA, Kennedy JL, Muller DJ: Investigation of melanocortin system gene variants in antipsychotic-induced weight gain. World J Biol Psychiatry 2014, 15:251-258.
[17]	Murad JM, Place CS, Ran C, Hekmatyar SK, Watson NP, Kauppinen RA, Israel MA: Inhibitor of DNA binding 4 (ID4) regulation of adipocyte differentiation and adipose tissue formation in mice. J Biol Chem 2010, 285:24164-24173.
[18]	Huber J, Kiefer FW, Zeyda M, Ludvik B, Silberhumer GR, Prager G, Zlabinger GJ, Stulnig TM: CC chemokine and CC chemokine receptor profiles in visceral and subcutaneous adipose tissue are altered in human obesity. J Clin Endocrinol Metab 2008, 93:3215-3221.
[19]	Shankar K, Zhong Y, Kang P, Lau F, Blackburn ML, Chen JR, Borengasser SJ, Ronis MJ, Badger TM: Maternal obesity promotes a proinflammatory signature in rat uterus and blastocyst. Endocrinology 2011, 152:4158-4170.
[20]	Economou EV, Malamitsi-Puchner AV, Pitsavos CP, Kouskouni EE, Magaziotou-Elefsinioti I, Damianaki-Uranou D, Stefanadis CI, Creatsas G: Negative association between circulating total homocysteine and proinflammatory chemokines MCP-1 and RANTES in prepubertal lean, but not in obese, children. J Cardiovasc Pharmacol 2004, 44:310-315.
[21]	Ke YH, Xiao WJ, He JW, Zhang H, Yu JB, Hu WW, Gu JM, Gao G, Yue H, Wang C et al: Association of ALOX15 gene polymorphisms with obesity-related phenotypes in Chinese nuclear families with male offspring. Acta Pharmacol Sin 2012, 33:201-207.
[22]	Fan B, Onteru SK, Nikkila MT, Stalder KJ, Rothschild MF: Identification of genetic markers associated with fatness and leg weakness traits in the pig. Anim Genet 2009, 40:967-970.
[23]	Xiao WJ, He JW, Zhang H, Hu WW, Gu JM, Yue H, Gao G, Yu JB, Wang C, Ke YH et al: ALOX12 polymorphisms are associated with fat mass but not peak bone mineral density in Chinese nuclear families. Int J Obes 2011, 35:378-386.
[24]	Qiu J, Cheng R, Zhou XY, Zhu JG, Zhu C, Qin DN, Kou CZ, Guo XR: Gene expression profiles of adipose tissue of high-fat diet-induced obese rats by cDNA microarrays. Mol Biol Rep 2010, 37:3691-3695.
[25]	Wiedmer T, Zhao J, Li L, Zhou Q, Hevener A, Olefsky JM, Curtiss LK, Sims PJ: Adiposity, dyslipidemia, and insulin resistance in mice with targeted deletion of phospholipid scramblase 3 (PLSCR3). Proc Natl Acad Sci U S A 2004, 101:13296-13301.
[26]	Luo W, Cheng D, Chen S, Wang L, Li Y, Ma X, Song X, Liu X, Li W, Liang J et al: Genome-wide association analysis of meat quality traits in a porcine Large White x Minzhu intercross population. Int J Biol Sci 2012, 8:580-595.
[27]	Tamanini F, Van Unen L, Bakker C, Sacchi N, Galjaard H, Oostra BA, Hoogeveen AT: Oligomerization properties of fragile-X mental-retardation protein (FMRP) and the fragile-X-related proteins FXR1P and FXR2P. Biochem J 1999, 343:517-523.
[28]	Zaragosi LE, Wdziekonski B, Villageois P, Keophiphath M, Maumus M, Tchkonia T, Bourlier V, Mohsen-Kanson T, Ladoux A, Elabd C et al: Activin a plays a critical role in proliferation and differentiation of human adipose progenitors. Diabetes 2010, 59:2513-2521.
[29]	Dobrian AD, Lieb DC, Ma Q, Lindsay JW, Cole BK, Ma K, Chakrabarti SK, Kuhn NS, Wohlgemuth SD, Fontana M et al: Differential expression and localization of 12/15 lipoxygenases in adipose tissue in human obese subjects. Biochem Biophys Res Commun 2010, 403:485-490.
[30]	Ramkhelawon B, Hennessy EJ, Menager M, Ray TD, Sheedy FJ, Hutchison S, Wanschel A, Oldebeken S, Geoffrion M, Spiro W et al: Netrin-1 promotes adipose tissue macrophage retention and insulin resistance in obesity. Nat Med 2014, 20:377-384.
[31]	Yang X, Deignan JL, Qi H, Zhu J, Qian S, Zhong J, Torosyan G, Majid S, Falkard B, Kleinhanz RR et al: Validation of candidate causal genes for obesity that affect shared metabolic pathways and networks. Nat Genet 2009, 41:415-423.
[32]	Ma J, Yang J, Zhou L, Zhang Z, Ma H, Xie X, Zhang F, Xiong X, Cui L, Yang H et al: Genome-wide association study of meat quality traits in a White DurocxErhualian F2 intercross and Chinese Sutai pigs. PLoS ONE 2013, 8:e64047.
[33]	Niu F, Wang L, Liu X, Wang H, Yang J, Liu Y, Chen L: Genetic diversity of MYH3 gene associated with growth and carcass traits in Chinese Qinchuan cattle. Mol Biol Rep 2013, 40:5635-5643.
[34]	Birk RZ, Ermakov S, Livshits G: Common FSNP variants of fourteen Bardet-Biedl syndrome genes and adult body mass. Obesity 2013, 21:1684-1689.
[35]	Hishikawa D, Hong YH, Roh SG, Miyahara H, Nishimura Y, Tomimatsu A, Tsuzuki H, Gotoh C, Kuno M, Choi KC et al: Identification of genes expressed differentially in subcutaneous and visceral fat of cattle, pig, and mouse. Physiol Genomics 2005, 21:343-350.
Genes in bold characters represent both, those with a direct influence on the appropriate trait and those with an effect on the related traits..
