# Supplementary material for: Genome-wide QTL mapping of nine body composition and bone mineral density traits in pigs
Source: Genet Sel Evol. 2014 Oct 28;46(1):68. doi: 10.1186/s12711-014-0068-2 (PMC4210560; doi:10.1186/s12711-014-0068-2)
Supplement: Additional file 10: — Genome-wide confidence intervals for R. Description: The consecutive QTL number based on Additional file 1 is given for each confidence interval (CI) as well as chromosome, peak-position with respective LRT-value, CI position in bp and distance in Mb. Genes listed in the last column are all known, characterized genes according to Ensembl and NCBI genome browsers. Genes in bold characters are candidate genes that are based on a literature search for related traits and pathways in the pig and other species. Genes that were shown to be associated with related traits in Fan et al. [39] are marked with asterisks. [file 12711_2014_68_MOESM10_ESM.xlsx]

## Sheet: Tabelle1
QTL	Chr	Peak	LRT	CI start	CI end	Distance	Genes
4	1	126676440	32.4	125055408	126826256	1.77085	SLTM, ADAM10, LIPC[1], AQP9, ALDH1A2, POLR2M, GCOM1, CGNL1
5	1	132913072	37.2	132294472	134990304	2.69583	MYO5A, MYO5C, GNB5, BCL2L10, MAPK6, LEO1, TMOD3[2], SCG3[3], LYSMD2, TMOD2, DMXL2, GLDN, CYP19A2, TNFAIP8L3, AP4E1, SPPL2A, TRPM7, USP50, USP8
6	1	142530416	32.04	140699264	143602160	2.9029	SLC30A4, GATM, SPATA5L1, C15orf48, SLC28A2, SHF, DUOX1, DUOXA2, DUOXA1, SORD, C1H15orf43, TRIM69, B2M, PATL2, SPG11, EIF3J, CTDSPL2, FRMD5, WDR76, MFAP1, HYPK, SERINC4, SERF2, ELL3, GRP-58, CATSPER2, STRC, CKMT1B, TP53BP1, PPIP5K1, MAP1A, TUBGCP4, ZSCAN29, ADAL, LCMT2, TGM7, TGM5, CCNDBP1, EPB42, TMEM62, UBR1, TTBK2, CDAN1, STARD9
8	1	305871456	33.7	305138816	308125760	2.98694	NUP214, FAM78A, PPAPDC3, PRRC2B, POMT1, UCK1, RAPGEF1, MED27, NTNG2, SETX, TTF1, C1H9orf171, BARHL1, DDX31, GTF3C4, AK8, RALGDS, CEL, C1H9orf9, TSC1, GFI1B, GTF3C5, REXO4, ADAMTS13, CACFD1, SLC2A6, TMEM8C, ADAMTSL2, FAM163B, DBH[4], SARDH, VAV2, BRD3, WDR5, COL5A1[5]
9	1	311317536	32.88	310823104	312532288	1.70918	TARSL2, TM2D3, PCSK6, CTDP1, SNRPA1, OR10AG1, OR8K5
10	2	7832290	37.12	7012572	8180373	1.1678	STIP1, RPS6KA4, MACROD1*, FLRT1*, OTUB1*, NAA40*, RCOR2, MARK2*[6], C11orf84*, C2H11orf95, RTN3, ATL3, PLA2G16[7], HRASLS5, LGALS12[8], SLC22A8, SLC22A6
11	2	121971552	33.08	121582464	122028064	0.4456	EPB41L4A
12	2	125604904	32.48	125517768	126067136	0.549368	SEMA6A
13	2	133237232	55.82	129544104	135064176	5.52007	PRR16, FTMT, SRFBP1, LOX, ZNF474, SNCAIP[9], SNX24, PRDM6, CEP120, CSNK1G3, ZNF608[10,11], GRAMD3, ALDH7A1, C5orf48, PHAX,
14	2	138839152	33.3	137977488	139319632	1.34214	HINT1, LYRM7, CDC42SE2, RAPGEF6, FNIP1
16	2	153772592	38.92	152472272	153937536	1.46526	PRELID2[12], GRXCR2, SH3RF2, LARS
17	3	3808332	31.46	3725226	5487562	1.76234	SDK1, FOXK1, AP5Z1, RADIL, PAPOLB, MMD2, WIPI2, SLC29A4, TNRC18, FBXL18, ACTB, FSCN1, RNF216, Fascin, USP42, EIF2AK1, ANKRD61, AIMP2, PMS2, RSPH10B, CCZ1, LMTK2, BAIAP2L1, BHLHA15, BHLHA15, TECPR1
21	4	1221214	36.66	441080	1983730	1.54265	TONSL, VPS28, ZIP4[13], CPSF1, ADCK5, SLC52A2, FBXL6, TMEM249, SPATC1, SCRT1, DGAT1[14], HSF1, MROH1, FAM203A, KIAA1875, MAF1[15], SHARPIN, GPAA1, PARP10, EXOSC4, OPLAH, CCDC166, PYCRL, EEF1D, MROH6, GSDMD, RHPN1, ZC3H3, GLI4, GPIHBP1, LY6H, TOP1MT, ZNF696, MROH5, GPR20, SLC45A4
22	4	4152882	44.18	3913322	4340546	0.427224	COL22A1, FAM135B
23	4	6502282	41.16	5941592	11904428	5.96284	ZFAT, ST3GAL1, NDRG1, TG[16], WISP1, SLA, PHF20L1, TMEM71, LRRC6, OC90, ADCY8*, ASAP1*, FAM49B*, GSDMC
26	5	70350744	33.62	69539168	71597656	2.05849	FOXM1, NRIP2, ITFG2, FKBP4, DDX11, WASH4P, IQSEC3, SLC6A12, SLC6A13, CCDC77, KDM5A[17], WNK1, PIGRAD52, RAB6IP2, LRTM2, ADIPOR2[18], WNT5B, CACNA2D4, DCP1B, CACNA1C
27	6	9245606	38.8	6907088	10096690	3.1896	PLCG2, CMIP[19], GAN, CDYL2, CLEC3A[20], WWOX[21]
33	6	42711952	33.86	41551592	43110864	1.55927	ZNF568, ZNF829, ZNF793, ZNF585A, ZNF383, ZNF527, ZNF569, ZNF83, ZNF850, ZNF420, ZNF850, ZNF790, ZFP30, ZNF573, DPF1, PPP1R14A, SPINT2, CPI17, C6H19orf33, YIF1B, KCNK6, CATSPERG, PSMD8, GGN, SPRED3, FAM98C, RASGRP4, RYR1[22], MAP4K1, EIF3K, ACTN4
34	6	80762224	37.64	80613088	85080560	4.46747	MATN1, LAPTM5, PUM1, SDC3[23], NKAIN1, SNRNP40, ZCCHC17, SERINC2, H-FABP [FAB3][24,25,26], PEF1, TINAGL1, HCRTR1[27], COL16A1, BAI2, SPOCD1, PTP4A2, KHDRBS1, FAM167B, IQCC, TMEM234, DCDC2B, EIFeI, TXLNA, BSDC1, TSSK3, LCK, ZBTB8A, RBBP4, ZBTB8OS, SYNC, KIAA1522, YARS, S100PBP, FNDC5[28], HPCA, TMEM54, TRIM62, ZNF362, PHC2, CSMD2, ZSCAN20, C1orf94, PTAFR, ZMYM4
35	6	121968240	33.04	121938416	122331768	0.393352	LPHN2[29]
36	6	137057904	48.7	133183304	138202064	5.01876	RPE65, WLS, GPR177, DIRAS3[30], SERBP1, IL12RB2, IL23RA, SLC35D1, C1orf141, PDE4B[29, 31,32,33], LEPROT[31,32,33], DNAJC6[31,32], AK3L1[31,32], JAK1[31], RAVER2, CACHD1, UBE2U, ROR1, PGM1[34,35], EFCAB7, ALG6, ATG4C, DOCK7, ANGPTL3
39	7	99900064	33.34	99352936	102221456	2.86852	SLC39A9, PLEKHD1, CCDC177, KIAA0247, SLC10A1, SMOC1, SLC8A3, COX16, SYNJ2BP, ADAM21, ADAM20, TTC9, MED6, MAP3K9, PCNX, SIPA1L1*, DPF3*, DCAF4, ZFYVE1, RBM25
40	7	104781248	33.36	104522416	105652304	1.12989	BATF, JDP2, FLVCR2, 0610007P14RIK, TTLL5, TGFB3[36], IFT43, GPATCH2L, ESRRB
41	7	107850144	46.36	106921984	109413032	2.49105	NRXN3[37,38], DIO2[39]
42	7	113846200	42.54	110916472	116355960	5.43949	FLRT2, GALC[40]
43	7	117860952	40.68	117506240	120230104	2.72386	FOXN3, EFCAB11, TDP1, KCNK13, PSMC1, NRDE2, CALM1, TTC7B[41], RPS6KA5, C14orf159, GPR68, CCDC88C, SMEK1, CATSPERB, TC2N, FBLN5, TRIP11, ATXN3
45	7	127287256	42.36	125770408	130971280	5.20087	BCL11B, SETD3, CCNK, CCDC85C, HHIPL1, EML2, EVL, DEGS2, SLC25A29, SLC25A47, WARS, WDR25, CDC42BPB, AMN, TRAF3_TV1, RCOR1, ANKRD9, TECPR2, RPS21, CINP, ZNF839, MOK, WDR20, HSP90AA1, DYNC1H1, PPP2R5C, DIO3, PPP1R13B, ZFYVE21, XRCC3, KLC1
49	11	5003096	35.68	3388163	5089564	1.7014	ATP8A2, RNF6, CDK8, WASF3, GPR12, USP12, RPL21, RASL11A, GTF3A[42], MTIF3[43], LNX2, POLR1D, GSX1, PDX1, FLT3
51	11	22076194	48.1	21344660	22718636	1.37398	KIAA0226L, LRRC63, LCP1, CPB2, ZC3H13, SPERT, SIAH3, FAM194B, COG3, GPALPP1, NUFIP1[44]
52	11	27836750	39.06	27327342	28342716	1.01537	only uncharacterized genes
59	13	212637744	33.92	212000704	213283216	1.28251	KCNJ15, ERG, PSMG1, BRWD1
60	15	23454692	43.3	19963156	25685688	5.72253	TMEM163, SUB1, MGAT5, LYPD1, GPR39[45], SLC35F5, ACTR3, DPP10
61	15	28926464	48.2	27989050	31794390	3.80534	EN1[46], MARCO, C1QL2, STEAP3, C2orf76, DBI[47] ,PROC, MAP3K2, ERCC3, BIN1, GYPC[48], CNTNAP5,
62	15	38347952	34.64	38047524	38450672	0.403148	MYOM2, KBTD11
63	16	6599442	35.42	6368702	6977400	0.608698	FAM134B, MYO10, BASP1
64	16	23868046	36.48	22597994	24406510	1.80852	RANBP3L, SLC1A3, NIPBL, C5orf42, NUP155, WDR70, GDNF[49]
65	16	75312728	34.18	75056960	77100176	2.04322	FAM114A2, GRIA1, NMUR2[50]
66	17	1769074	38.32	159735	2981526	2.82179	LONRF1, KIAA1456, DLC1, C17Horf48, SGCZ[51]
67	17	9188607	40.24	9156394	9385984	0.22959	FAT1
[1]	Yin RX, Wu DF, Aung LH, Yan TT, Cao XL, Long XJ, Miao L, Liu WY, Zhang L, Li M: Several lipid-related gene polymorphisms interact with overweight/obesity to modulate blood pressure levels. Int J Mol Sci 2012, 13:12062-12081.
[2]	Qiu J, Cheng R, Zhou XY, Zhu JG, Zhu C, Qin DN, Kou CZ, Guo XR: Gene expression profiles of adipose tissue of high-fat diet-induced obese rats by cDNA microarrays. Mol Biol Rep 2010, 37:3691-3695.
[3]	Tanabe A, Yanagiya T, Iida A, Saito S, Sekine A, Takahashi A, Nakamura T, Tsunoda T, Kamohara S, Nakata Y et al: Functional single-nucleotide polymorphisms in the secretogranin III (SCG3) gene that form secretory granules with appetite-related neuropeptides are associated with obesity. J Clin Endocrinol Metab 2007, 92:1145-1154
[4]	Commins SP, Marsh DJ, Thomas SA, Watson PM, Padgett MA, Palmiter R, Gettys TW: Norepinephrine is required for leptin effects on gene expression in brown and white adipose tissue. Endocrinology 1999, 140:4772-4778.
[5]	Dankel SN, Fadnes DJ, Stavrum AK, Stansberg C, Holdhus R, Hoang T, Veum VL, Christensen BJ, Vage V, Sagen JV et al: Switch from stress response to homeobox transcription factors in adipose tissue after profound fat loss. PLoS ONE 2010, 5:e11033.
[6]	Hurov JB, Huang M, White LS, Lennerz J, Choi CS, Cho YR, Kim HJ, Prior JL, Piwnica-Worms D, Cantley LC et al: Loss of the Par-1b/MARK2 polarity kinase leads to increased metabolic rate, decreased adiposity, and insulin hypersensitivity in vivo. Proc Natl Acad Sci U S A 2007, 104:5680-5685.
[7]	Iyer A, Lim J, Poudyal H, Reid RC, Suen JY, Webster J, Prins JB, Whitehead JP, Fairlie DP, Brown L: An inhibitor of phospholipase A2 group IIA modulates adipocyte signaling and protects against diet-induced metabolic syndrome in rats. Diabetes 2012, 61:2320-2329.
[8]	Yang RY, Yu L, Graham JL, Hsu DK, Lloyd KC, Havel PJ, Liu FT: Ablation of a galectin preferentially expressed in adipocytes increases lipolysis, reduces adiposity, and improves insulin sensitivity in mice. Proc Natl Acad Sci U S A 2011, 108:18696-18701.
[9]	Li X, Tamashiro KL, Liu Z, Bello NT, Wang X, Aja S, Bi S, Ladenheim EE, Ross CA, Moran TH et al: A novel obesity model: synphilin-1-induced hyperphagia and obesity in mice. Int J Obes 2012, 36:1215-1221.
[10]	Ntalla I, Panoutsopoulou K, Vlachou P, Southam L, William Rayner N, Zeggini E, Dedoussis GV: Replication of established common genetic variants for adult BMI and childhood obesity in Greek adolescents: the TEENAGE study. Ann Hum Genet 2013, 77:268-274.
[11]	Graff M, Ngwa JS, Workalemahu T, Homuth G, Schipf S, Teumer A, Volzke H, Wallaschofski H, Abecasis GR, Edward L et al: Genome-wide analysis of BMI in adolescents and young adults reveals additional insight into the effects of genetic loci over the life course. Hum Mol Genet 2013, 22:3597-3607.
[12]	Nolan DK, Sutton B, Haynes C, Johnson J, Sebek J, Dowdy E, Crosslin D, Crossman D, Sketch MH, Jr., Granger CB et al: Fine mapping of a linkage peak with integration of lipid traits identifies novel coronary artery disease genes on chromosome 5. BMC Genet 2012, 13:12.
[13]	Noh H, Paik HY, Kim J, Chung J: The alteration of zinc transporter gene expression is associated with inflammatory markers in obese women. Biol Trace Elem Res 2014, 158:1-8.
[14]	Dunner S, Sevane N, Garcia D, Leveziel H, Williams JL, Mangin B, Valentini A: Genes involved in muscle lipid composition in 15 European Bos taurus breeds. Anim Genet 2013, 44:493-501.
[15]	Rideout EJ, Marshall L, Grewal SS: Drosophila RNA polymerase III repressor Maf1 controls body size and developmental timing by modulating tRNAiMet synthesis and systemic insulin signaling. Proc Natl Acad Sci U S A 2012, 109:1139-1144.
[16]	Hou GY, Yuan ZR, Zhou HL, Zhang LP, Li JY, Gao X, Wang DJ, Gao HJ, Xu SZ: Association of thyroglobulin gene variants with carcass and meat quality traits in beef cattle. Mol Biol Rep 2011, 38:4705-4708.
[17]	Boschiero C, Jorge EC, Ninov K, Nones K, do Rosario MF, Coutinho LL, Ledur MC, Burt DW, Moura AS: Association of IGF1 and KDM5A polymorphisms with performance, fatness and carcass traits in chickens. J Appl Genet 2013, 54:103-112.
[18]	Seifi S, Nazifi S, Tabandeh MR, Saeb M: AdipoR1 and AdipoR2 gene expression are regulated by thyroid hormones in adipose tissue. Mol Cell Biochem 2013, 377:55-63.
[19]	Wu Y, Gao H, Li H, Tabara Y, Nakatochi M, Chiu YF, Park EJ, Wen W, Adair LS, Borja JB et al: A meta-analysis of genome-wide association studies for adiponectin levels in East Asians identifies a novel locus near WDR11-FGFR2. Hum Mol Genet 2014, 23:1108-1119.
[20]	Karlsson C, Dehne T, Lindahl A, Brittberg M, Pruss A, Sittinger M, Ringe J: Genome-wide expression profiling reveals new candidate genes associated with osteoarthritis. Osteoarthritis Cartilage 2010, 18:581-592.
[21]	Wang K, Li WD, Zhang CK, Wang Z, Glessner JT, Grant SF, Zhao H, Hakonarson H, Price RA: A genome-wide association study on obesity and obesity-related traits. PLoS ONE 2011, 6:e18939.
[22]	Stratz P, Wellmann R, Preuss S, Wimmers K, Bennewitz J: Genome-wide association analysis for growth, muscularity and meat quality in Pietrain pigs. Anim Genet 2014, 45:350-356.
[23]	Strader AD, Reizes O, Woods SC, Benoit SC, Seeley RJ: Mice lacking the syndecan-3 gene are resistant to diet-induced obesity. J Clin Invest 2004, 114:1354-1360.
[24]	Gerbens F, de Koning DJ, Harders FL, Meuwissen TH, Janss LL, Groenen MA, Veerkamp JH, Van Arendonk JA, te Pas MF: The effect of adipocyte and heart fatty acid-binding protein genes on intramuscular fat and backfat content in Meishan crossbred pigs. J Anim Sci 2000, 78:552-559.
[25]	Gerbens F, van Erp AJ, Harders FL, Verburg FJ, Meuwissen TH, Veerkamp JH, te Pas MF: Effect of genetic variants of the heart fatty acid-binding protein gene on intramuscular fat and performance traits in pigs. J Anim Sci 1999, 77:846-852.
[26]	Chmurzynska A: The multigene family of fatty acid-binding proteins (FABPs): function, structure and polymorphism. J Appl Genet 2006, 47:39-48.
[27]	Perez-Leighton CE, Boland K, Teske JA, Billington C, Kotz CM: Behavioral responses to orexin, orexin receptor gene expression, and spontaneous physical activity contribute to individual sensitivity to obesity. Am J Physiol Endocrinol Metab 2012, 303:E865-874.
[28]	Huh JY, Dincer F, Mesfum E, Mantzoros CS: Irisin stimulates muscle growth-related genes and regulates adipocyte differentiation and metabolism in humans. Int J Obes 2014, [Epub ahead of print].
[29]	Lee KT, Byun MJ, Kang KS, Park EW, Lee SH, Cho S, Kim H, Kim KW, Lee T, Park JE et al: Neuronal genes for subcutaneous fat thickness in human and pig are identified by local genomic sequencing and combined SNP association study. PLoS ONE 2011, 6:e16356.
[30]	Sadkowski T, Ciecierska A, Majewska A, Oprzadek J, Dasiewicz K, Ollik M, Wicik Z, Motyl T: Transcriptional background of beef marbling - Novel genes implicated in intramuscular fat deposition. Meat Sci 2014, 97:32-41.
[31]	Okumura N, Matsumoto T, Hayashi T, Hirose K, Fukawa K, Itou T, Uenishi H, Mikawa S, Awata T: Genomic regions affecting backfat thickness and cannon bone circumference identified by genome-wide association study in a Duroc pig population. Anim Genet 2013, 44:454-457.
[32]	Kim JH, Ovilo C, Park EW, Fernndez A, Lee JH, Jeon JT, Lee JG: Minimizing a QTL region for intramuscular fat content by characterizing the porcine Phosphodiesterase 4B (PDE4B) gene. BMB Rep 2008, 41:466-471.
[33]	Lee KT, Byun MJ, Kang KS, Hwang H, Park EW, Kim JM, Kim TH, Lee SH: Single nucleotide polymorphism association study for backfat and intramuscular fat content in the region between SW2098 and SW1881 on pig chromosome 6. J Anim Sci 2012, 90:1081-1087.
[34]	Gloria-Bottini F, Magrini A, Antonacci E, La Torre M, Di Renzo L, De Lorenzo A, Bergamaschi A, Bottini E: Phosphoglucomutase genetic polymorphism and body mass. Am J Med Sci 2007, 334:421-425.
[35]	Claire D'Andre H, Paul W, Shen X, Jia X, Zhang R, Sun L, Zhang X: Identification and characterization of genes that control fat deposition in chickens. J Anim Sci Biotechnol 2013, 4:43.
[36]	Li H, Deeb N, Zhou H, Mitchell AD, Ashwell CM, Lamont SJ: Chicken quantitative trait loci for growth and body composition associated with transforming growth factor-beta genes. Poult Sci 2003, 82:347-356.
[37]	Lim U, Ernst T, Wilkens LR, Albright CL, Lum-Jones A, Seifried A, Buchthal SD, Novotny R, Kolonel LN, Chang L et al: Susceptibility Variants for Waist Size in Relation to Abdominal, Visceral, and Hepatic Adiposity in Postmenopausal Women. J Acad Nutr Diet 2012, 112:1048-1055.
[38]	Schmid PM, Heid I, Buechler C, Steege A, Resch M, Birner C, Endemann DH, Riegger GA, Luchner A: Expression of fourteen novel obesity-related genes in zucker diabetic fatty rats. Cardiovasc Diabetol 2012, 11:48.
[39]	Marsili A, Aguayo-Mazzucato C, Chen T, Kumar A, Chung M, Lunsford EP, Harney JW, Thuy VT, Gianetti E, Ramadan W et al: Mice with a Targeted Deletion of the Type 2 Deiodinase Are Insulin Resistant and Susceptible to Diet Induced Obesity. PLoS ONE 2011, 6:e20832.
[40]	Sato S, Hasebe H, Sato S, Asahi Y, Hayashi T, Kobayashi E, Sugimoto Y: High-resolution physical mapping and construction of a porcine contig spanning the intramuscular fat content QTL. Anim Genet 2006, 37:113-120.
[41]	Morton NM, Nelson YB, Michailidou Z, Di Rollo EM, Ramage L, Hadoke PWF, Seckl JR, Bunger L, Horvat S, Kenyon CJ et al: A Stratified Transcriptomics Analysis of Polygenic Fat and Lean Mouse Adipose Tissues Identifies Novel Candidate Obesity Genes. PLoS ONE 2011, 6:e23944.
[42]	Perrini S, Laviola L, Cignarelli A, Melchiorre M, De Stefano F, Caccioppoli C, Natalicchio A, Orlando MR, Garruti G, De Fazio M et al: Fat depot-related differences in gene expression, adiponectin secretion, and insulin action and signalling in human adipocytes differentiated in vitro from precursor stromal cells. Diabetologia 2008, 51:155-164.
[43]	McCaffery JM, Papandonatos GD, Peter I, Huggins GS, Raynor HA, Delahanty LM, Cheskin LJ, Balasubramanyam A, Wagenknecht LE, Wing RR et al: Obesity susceptibility loci and dietary intake in the Look AHEAD Trial. Am J Clin Nutr 2012, 95:1477-1486.
[44]	Cha S, Yu H, Kim JY: Bone Mineral Density-Associated Polymorphisms Are Associated with Obesity-Related Traits in Korean Adults in a Sex-Dependent Manner. PLoS ONE 2012, 7:e53013.
[45]	Petersen PS, Jin C, Madsen AN, Rasmussen M, Kuhre R, Egerod KL, Nielsen LB, Schwartz TW, Holst B: Deficiency of the GPR39 receptor is associated with obesity and altered adipocyte metabolism. FASEB J 2011, 25:3803-3814.
[46]	Yamamoto Y, Gesta S, Lee KY, Tran TT, Saadatirad P, Kahn CR: Adipose depots possess unique developmental gene signatures. Obesity 2010, 18:872-878.
[47]	Conti E, Tremolizzo L, Bomba M, Uccellini O, Rossi MS, Raggi ME, Neri F, Ferrarese C, Nacinovich R: Reduced fasting plasma levels of diazepam-binding inhibitor in adolescents with anorexia nervosa. Int J Eat Disord 2013, 46:626-629.
[48]	Fowler KE, Pong-Wong R, Bauer J, Clemente EJ, Reitter CP, Affara NA, Waite S, Walling GA, Griffin DK: Genome wide analysis reveals single nucleotide polymorphisms associated with fatness and putative novel copy number variants in three pig breeds. BMC Genomics 2013, 14:784.
[49]	Mwangi SM, Nezami BG, Obukwelu B, Anitha M, Marri S, Fu P, Epperson MF, Le NA, Shanmugam M, Sitaraman SV et al: Glial cell line-derived neurotrophic factor protects against high-fat diet-induced obesity. Am J Physiol Gastrointest Liver Physiol 2014, 306:G515-525.
[50]	Benzon CR, Johnson SB, McCue DL, Li D, Green TA, Hommel JD: Neuromedin U receptor 2 knockdown in the paraventricular nucleus modifies behavioral responses to obesogenic high-fat food and leads to increased body weight. Neuroscience 2014, 258:270-279.
[51]	Zhao W, Wineinger NE, Tiwari HK, Mosley TH, Broeckel U, Arnett DK, Kardia SL, Kabagambe EK, Sun YV: Copy number variations associated with obesity-related traits in African Americans: a joint analysis between GENOA and HyperGEN. Obesity 2012, 20:2431-2437.
Genes in bold characters represent both, those with a direct influence on the appropriate trait and those with an effect on the related traits.
